# Supplementary material for: Protein Corona Composition of Gold Nanocatalysts
Source: ACS Pharmacol Transl Sci. 2024 Mar 14;7(4):1169–77. doi: 10.1021/acsptsci.4c00028 (PMC11020068; doi:10.1021/acsptsci.4c00028)
Supplement: Supplementary file 2 — pt4c00028_si_002.xlsx [file pt4c00028_si_002.xlsx]

## Sheet: S1
Protein FDR Confidence: Combined	Master	Accession	Description	Exp. q-value: Combined	Sum PEP Score	Coverage [%]	# Peptides	# PSMs	# Unique Peptides	# AAs	MW [kDa]	calc. pI	Score Sequest HT: Sequest HT	# Razor Peptides	Abundances (Grouped): t1c1	Abundances (Grouped) CV [%]: t1c1	Abundances (Scaled): F1: Sample, t1c1	Abundances (Scaled): F2: Sample, t1c1	Abundances (Scaled): F3: Sample, t1c1	Abundances (Normalized): F1: Sample, t1c1	Abundances (Normalized): F2: Sample, t1c1	Abundances (Normalized): F3: Sample, t1c1	Abundance: F1: Sample, t1c1	Abundance: F2: Sample, t1c1	Abundance: F3: Sample, t1c1	Found in Sample: [S1] F1: Sample, t1c1	Found in Sample: [S2] F2: Sample, t1c1	Found in Sample: [S3] F3: Sample, t1c1
High	Master Protein	P04114	Apolipoprotein B-100 [OS=Homo sapiens]	0	5660.4	68	395	1875	395	4563	515.3	7.05	7152.21	0	100	36.58	141.2	87.4	71.4	1.38056e+11	8.54725e+10	6.9769e+10	4.69916e+10	7.5491e+10	6.9769e+10	High	High	High
High	Master Protein	P35579	Myosin-9 [OS=Homo sapiens]	0	4314.75	82	271	1313	261	1960	226.4	5.6	5198.5	10	100	12.25	112.2	87.7	100.2	8.58409e+10	6.70925e+10	7.66567e+10	2.92186e+10	5.92574e+10	7.66567e+10	High	High	High
High	Master Protein	P02768	Albumin [OS=Homo sapiens]	0	3562.27	96	139	3495	139	609	69.3	6.28	13146.7	0	100	11.05	98.7	111.6	89.6	1.19976e+12	1.35654e+12	1.08928e+12	4.08375e+11	1.19812e+12	1.08928e+12	High	High	High
High	Master Protein	Q9Y490	Talin-1 [OS=Homo sapiens]	0	2527.66	78	191	758	169	2541	269.6	6.07	2784.93	26	100	12.24	107.2	85.9	107	3.64603e+10	2.92112e+10	3.63927e+10	1.24104e+10	2.57999e+10	3.63927e+10	High	High	High
High	Master Protein	P21333	Filamin-A [OS=Homo sapiens]	0	2423.2	62	172	585	172	2647	280.6	6.06	2305.75	0	100	39.3	84.5	70.8	144.7	1.96323e+10	1.64513e+10	3.36154e+10	6.68246e+09	1.45301e+10	3.36154e+10	High	High	High
High	Master Protein	P01024	Complement C3 [OS=Homo sapiens]	0	1929.89	67	139	619	139	1663	187	6.4	2313.75	0	100	11.23	87.6	109.6	102.8	2.85735e+10	3.57229e+10	3.35165e+10	9.72588e+09	3.15511e+10	3.35165e+10	High	High	High
High	Master Protein	P02549	Spectrin alpha chain, erythrocytic 1 [OS=Homo sapiens]	0	1875.7	70	177	435	176	2419	279.8	5.05	1604.08	1	100	31.62	97.4	69.7	132.8	7.40583e+09	5.30031e+09	1.00942e+10	2.5208e+09	4.68134e+09	1.00942e+10	High	High	High
High	Master Protein	P02787	Serotransferrin [OS=Homo sapiens]	0	1854.96	88	92	579	92	698	77	7.12	2225.95	0	100	13.33	93.4	115.3	91.3	3.87901e+10	4.79079e+10	3.79055e+10	1.32034e+10	4.23132e+10	3.79055e+10	High	High	High
High	Master Protein	P07996	Thrombospondin-1 [OS=Homo sapiens]	0	1462.84	66	91	436	91	1170	129.3	4.94	1466.47	0	100	12.74	96.7	89.2	114.1	1.11868e+10	1.0318e+10	1.31917e+10	3.80776e+09	9.11302e+09	1.31917e+10	High	High	High
High	Master Protein	P11277	Spectrin beta chain, erythrocytic [OS=Homo sapiens]	0	1409.67	61	142	306	132	2137	246.3	5.27	1100.01	10	100	36.3	92.9	67.8	139.3	4.98798e+09	3.63928e+09	7.48047e+09	1.69781e+09	3.21428e+09	7.48047e+09	High	High	High
High	Master Protein	P08519	Apolipoprotein(a) [OS=Homo sapiens]	0	1318.92	54	69	479	69	2040	226.4	6.07	1772.86	0	100	36.02	128.5	112	59.5	3.44312e+10	3.00331e+10	15950642984	1.17197e+10	2.65258e+10	15950642984	High	High	High
High	Master Protein	P02675	Fibrinogen beta chain [OS=Homo sapiens]	0	1312.86	83	64	347	64	491	55.9	8.27	1384.43	0	100	25.5	81.7	89.1	129.1	1.93373e+10	2.10935e+10	3.05537e+10	6.58205e+09	18630210444	3.05537e+10	High	High	High
High	Master Protein	P02679	Fibrinogen gamma chain [OS=Homo sapiens]	0	1200.25	83	57	353	57	453	51.5	5.62	1551.21	0	100	11.78	97.7	89.5	112.8	1.74316e+10	1.59779e+10	2.01221e+10	5.93337e+09	1.4112e+10	2.01221e+10	High	High	High
High	Master Protein	P02671	Fibrinogen alpha chain [OS=Homo sapiens]	0	1165.08	50	78	532	78	866	94.9	6.01	1716.33	0	100	13.94	109.9	106.1	84.1	5.33017e+10	5.14802e+10	4.07842e+10	1.81429e+10	4.54683e+10	4.07842e+10	High	High	High
High	Master Protein	P60709	Actin, cytoplasmic 1 [OS=Homo sapiens]	0	1095.46	85	42	494	2	375	41.7	5.48	1847.83	69	100	14.18	102	84.9	113.1	6.2632e+10	5.21304e+10	6.94027e+10	2.13187e+10	4.60426e+10	6.94027e+10	High	High	High
High	Master Protein	P02774	Vitamin D-binding protein [OS=Homo sapiens]	0	1080.92	91	62	446	62	474	52.9	5.45	1637.42	0	100	18.11	117.5	101.3	81.3	5.32443e+10	4.59042e+10	3.68506e+10	1.81233e+10	4.05435e+10	3.68506e+10	High	High	High
High	Master Protein	P63261	Actin, cytoplasmic 2 [OS=Homo sapiens]	0	1076.78	85	41	482	1	375	41.8	5.48	1794.93	0	100	29.69	126.5	105.6	67.9	1.1539e+09	9.63929e+08	6.19417e+08	3.92766e+08	8.5136e+08	6.19417e+08	High	High	High
High	Master Protein	P16157	Ankyrin-1 [OS=Homo sapiens]	0	1060.06	56	86	220	2	1881	206.1	6.01	891.05	81	100	61.51	68.5	60.6	170.9	2.44232e+09	2.1599e+09	6.09097e+09	8.3132e+08	1.90767e+09	6.09097e+09	High	High	High
High	Master Protein	P01871-1	Isoform 1 of Immunoglobulin heavy constant mu [OS=Homo sapiens]	0	1031.62	76	54	533	20	453	49.4	6.77	1767.68	37	100	27.49	93.5	76.3	130.1	1.0536e+11	8.60097e+10	1.46637e+11	3.58624e+10	7.59654e+10	1.46637e+11	High	High	High
High	Master Protein	P16157-15	Isoform Er14 of Ankyrin-1 [OS=Homo sapiens]	0	1015.69	57	86	212	2	1821	200.1	6.92	845.72	0	100	38	73.5	82.9	143.5	1.19995e+07	1.35375e+07	23428956	4.08441e+06	1.19566e+07	23428956	High	High	High
High	Master Protein	P06396	Gelsolin [OS=Homo sapiens]	0	999.649	77	67	280	2	782	85.6	6.28	1100.1	70	100	16.41	104.5	81.8	113.7	1.06458e+10	8.33628e+09	1.15868e+10	3.62361e+09	7.36276e+09	1.15868e+10	High	High	High
High	Master Protein	P06396-2	Isoform 2 of Gelsolin [OS=Homo sapiens]	0	958.164	80	66	267	1	731	80.6	5.85	1053.18	0	100	8.86	109.5	98.6	91.9	6.28164e+07	5.65937e+07	52745564	21381518	49984608	52745564	High	High	High
High	Master Protein	P04275	von Willebrand factor [OS=Homo sapiens]	0	934.932	40	86	207	86	2813	309.1	5.48	713.27	0	100	17.31	89.6	90.4	120	2.56e+09	2.58265e+09	3.4278e+09	8.71374e+08	2.28104e+09	3.4278e+09	High	High	High
High	Master Protein	P05106	Integrin beta-3 [OS=Homo sapiens]	0	897.117	63	60	285	60	788	87	5.24	1030.22	0	100	15.12	104.1	83.2	112.6	1.40024e+10	1.11914e+10	1.5142e+10	4.76615e+09	9.88447e+09	1.5142e+10	High	High	High
High	Master Protein	Q14766	Latent-transforming growth factor beta-binding protein 1 [OS=Homo sapiens]	0	814.275	43	62	216	62	1721	186.7	5.96	783.3	0	100	18.58	119.2	98.8	82.1	3.73542e+09	3.09712e+09	2572351190	1.27146e+09	2.73543e+09	2572351190	High	High	High
High	Master Protein	P02647	Apolipoprotein A-I [OS=Homo sapiens]	0	813.178	93	60	558	60	267	30.8	5.76	1724.22	0	100	24.37	92.2	80.5	127.3	1.51724e+11	1.32344e+11	2.09408e+11	5.16441e+10	1.16889e+11	2.09408e+11	High	High	High
High	Master Protein	P00738	Haptoglobin [OS=Homo sapiens]	0	743.587	75	40	328	24	406	45.2	6.58	1211.01	19	100	13.51	97.8	114.5	87.7	4.35383e+10	5.09427e+10	39035733050	1.48196e+10	4.49936e+10	39035733050	High	High	High
High	Master Protein	P02649	Apolipoprotein E [OS=Homo sapiens]	0	742.849	89	60	265	60	317	36.1	5.73	857.69	0	100	26.15	85.3	84.6	130.2	1.80557e+10	1.79061e+10	2.75715e+10	6.14582e+09	1.5815e+10	2.75715e+10	High	High	High
High	Master Protein	P01023	Alpha-2-macroglobulin [OS=Homo sapiens]	0	715.037	53	66	185	63	1474	163.2	6.46	656.8	3	100	34.63	75.7	84.6	139.7	2.19225e+09	2.45075e+09	4043690309	7.46201e+08	2.16455e+09	4043690309	High	High	High
High	Master Protein	P00747	Plasminogen [OS=Homo sapiens]	0	711.084	82	60	165	60	810	90.5	7.24	587.33	0	100	18.92	79.9	117.4	102.7	1.82443e+09	2.68207e+09	2.34697e+09	6.21001e+08	2.36885e+09	2.34697e+09	High	High	High
High	Master Protein	P0C0L5	Complement C4-B [OS=Homo sapiens]	0	708.297	43	59	189	4	1744	192.6	7.27	685.14	57	100	16.76	86.7	94.4	118.8	3.80264e+09	4.13983e+09	5.21031e+09	1.29434e+09	3.65637e+09	5.21031e+09	High	High	High
High	Master Protein	P0C0L4	Complement C4-A [OS=Homo sapiens]	0	686.093	42	58	187	3	1744	192.7	7.08	677.55	0	100	100.5	38.3	45.8	216	1.70813e+07	2.0428e+07	96401863	5.81415e+06	18042400	96401863	High	High	High
High	Master Protein	P01042	Kininogen-1 [OS=Homo sapiens]	0	650.917	55	44	193	9	644	71.9	6.81	733.34	44	100	3.9	102.4	102.1	95.5	6.05572e+09	6.03509e+09	5.64609e+09	2.06125e+09	5.33031e+09	5.64609e+09	High	High	High
High	Master Protein	P06727	Apolipoprotein A-IV [OS=Homo sapiens]	0	626.591	84	50	210	50	396	45.3	5.38	714.42	0	100	27.63	78.3	90.6	131.1	6.58575e+09	7.61468e+09	1.10249e+10	2.24166e+09	6.72543e+09	1.10249e+10	High	High	High
High	Master Protein	P12259	Coagulation factor V [OS=Homo sapiens]	0	618.76	34	68	169	68	2224	251.5	6.05	520.79	0	100	35.54	86.9	72.9	140.2	3.37407e+09	2.82982e+09	5.4456e+09	1.14847e+09	2.49935e+09	5.4456e+09	High	High	High
High	Master Protein	P08603	Complement factor H [OS=Homo sapiens]	0	610.94	60	56	178	52	1231	139	6.61	603.73	4	100	11.16	87.3	108.4	104.3	2.26202e+09	2.8078e+09	2.70067e+09	7.69949e+08	2.4799e+09	2.70067e+09	High	High	High
High	Master Protein	P0DOX6	Immunoglobulin mu heavy chain [OS=Homo sapiens]	0	610.829	53	40	375	6	576	63.4	7.87	1067.08	0	100	124.33	28.9	27.6	243.6	7.0302e+08	6.7071e+08	5.92866e+09	2.39294e+08	592383854	5.92866e+09	High	High	High
High	Master Protein	P01042-2	Isoform LMW of Kininogen-1 [OS=Homo sapiens]	0	597.02	74	42	170	7	427	47.9	6.65	610.79	0	100	16.46	94.4	118.5	87	5.09968e+08	6.40016e+08	4.70039e+08	1.73583e+08	5.65275e+08	4.70039e+08	High	High	High
High	Master Protein	Q13201	Multimerin-1 [OS=Homo sapiens]	0	596.338	43	56	162	56	1228	138	7.93	568.26	0	100	16.11	104.5	82.1	113.4	3.26334e+09	2.56546e+09	3.54272e+09	1.11078e+09	2.26587e+09	3.54272e+09	High	High	High
High	Master Protein	P68133	Actin, alpha skeletal muscle [OS=Homo sapiens]	0	593.479	49	29	338	6	377	42	5.39	1046.77	0	100	8.99	109.9	92.4	97.7	6.84936e+09	5.75633e+09	6089395333	2331392869	5084097157	6089395333	High	High	High
High	Master Protein	P08514	Integrin alpha-IIb [OS=Homo sapiens]	0	584.143	48	47	129	47	1039	113.3	5.38	491.23	0	100	95.19	51.2	39.1	209.7	2.93487e+09	2.24212e+09	1.20219e+10	9.98974e+08	1.98028e+09	1.20219e+10	High	High	High
High	Master Protein	P02749	Beta-2-glycoprotein 1 [OS=Homo sapiens]	0	565.512	75	29	193	29	345	38.3	7.97	756.1	0	100	7.72	108.9	95.7	95.4	1.43915e+10	1.26468e+10	1.26015e+10	4.89859e+09	1.11699e+10	1.26015e+10	High	High	High
High	Master Protein	P67936	Tropomyosin alpha-4 chain [OS=Homo sapiens]	0	552.251	99	46	186	12	248	28.5	4.69	573.22	22	100	12.7	113.9	97.2	88.9	7.94297e+09	6.7826e+09	6.20316e+09	2.70364e+09	5.99052e+09	6.20316e+09	High	High	High
High	Master Protein	P01876-1	Isoform 1 of Immunoglobulin heavy constant alpha 1 [OS=Homo sapiens]	0	550.163	67	25	235	15	353	37.6	6.51	1065.45	12	100	9.94	107.9	103.3	88.8	4.52625e+10	4.33606e+10	3.72786e+10	1.54065e+10	38296931955	3.72786e+10	High	High	High
High	Master Protein	O43866	CD5 antigen-like [OS=Homo sapiens]	0	528.378	74	37	176	37	347	38.1	5.47	675.32	0	100	7.66	96.8	94.5	108.8	1.1893e+10	1.16154e+10	13368073063	4.04815e+09	1.02589e+10	13368073063	High	High	High
High	Master Protein	O75636	Ficolin-3 [OS=Homo sapiens]	0	506.336	56	30	233	7	299	32.9	6.67	869.17	26	100	38.17	70.8	86	143.2	2.25105e+10	2.73379e+10	4.55177e+10	7.66214e+09	2.41454e+10	4.55177e+10	High	High	High
High	Master Protein	P06753-2	Isoform 2 of Tropomyosin alpha-3 chain [OS=Homo sapiens]	0	497.141	96	47	164	7	248	29	4.78	504.47	41	100	26.95	89.4	80	130.6	6.95906e+09	6.22292e+09	1.01683e+10	2.36873e+09	5.4962e+09	1.01683e+10	High	High	High
High	Master Protein	P00739	Haptoglobin-related protein [OS=Homo sapiens]	0	493.017	79	30	201	14	348	39	7.09	721.37	0	100	3.88	95.8	100.8	103.4	2.92236e+09	3.07367e+09	3.15587e+09	9.94717e+08	2.71472e+09	3.15587e+09	High	High	High
High	Master Protein	P02751	Fibronectin [OS=Homo sapiens]	0	492.81	24	48	126	48	2477	272.2	5.5	442.71	0	100	20.57	77.5	104.8	117.8	1.43157e+09	1.93692e+09	2.17641e+09	4.8728e+08	1.71072e+09	2.17641e+09	High	High	High
High	Master Protein	P01834	Immunoglobulin kappa constant [OS=Homo sapiens]	0	490.956	100	14	213	2	107	11.8	6.52	880.96	21	100	12.29	96.7	89.7	113.6	1.35166e+10	1.25495e+10	1.58886e+10	4600785139	1.1084e+10	1.58886e+10	High	High	High
High	Master Protein	P00736	Complement C1r subcomponent [OS=Homo sapiens]	0	485.67	56	37	113	36	705	80.1	6.21	443.48	1	100	11.6	92.7	94	113.4	1.63349e+09	1.65615e+09	1.99843e+09	5.56009e+08	1.46275e+09	1.99843e+09	High	High	High
High	Master Protein	P60660-2	Isoform Smooth muscle of Myosin light polypeptide 6 [OS=Homo sapiens]	0	483.182	97	23	199	2	151	17	4.55	754.6	33	100	8.83	110	96.8	93.3	2.37498e+10	2.08943e+10	2.01359e+10	8.08398e+09	18454260967	2.01359e+10	High	High	High
High	Master Protein	P06753-5	Isoform 5 of Tropomyosin alpha-3 chain [OS=Homo sapiens]	0	473.147	86	41	159	0	248	28.9	4.75	483.45	0												Not Found	Not Found	Not Found
High	Master Protein	Q14624	Inter-alpha-trypsin inhibitor heavy chain H4 [OS=Homo sapiens]	0	470.525	50	45	119	45	930	103.3	6.98	406.52	0	100	18.39	81.3	100.7	118	1.90213e+09	2.35771e+09	2.76246e+09	6.47449e+08	2082371888	2.76246e+09	High	High	High
High	Master Protein	P67936-2	Isoform 2 of Tropomyosin alpha-4 chain [OS=Homo sapiens]	0	462.357	89	40	165	4	284	32.7	4.73	500.12	2	100	8.21	108.1	100.2	91.7	1.37102e+08	1.27169e+08	1.16288e+08	4.66668e+07	1.12318e+08	1.16288e+08	High	High	High
High	Master Protein	P0DOX7	Immunoglobulin kappa light chain [OS=Homo sapiens]	0	459.731	52	13	179	1	214	23.4	7.17	759.3	0	100	42.06	72.1	79.6	148.4	3.53003e+07	3.89859e+07	72689064	12015545	34433080	72689064	High	High	High
High	Master Protein	P68366	Tubulin alpha-4A chain [OS=Homo sapiens]	0	443.595	77	31	91	14	448	49.9	5.06	387.49	18	100	64.57	69.5	56.3	174.2	2.07142e+09	1.67691e+09	5.18806e+09	7.05072e+08	1481081467	5.18806e+09	High	High	High
High	Master Protein	Q71U36	Tubulin alpha-1A chain [OS=Homo sapiens]	0	432.621	71	29	84	1	451	50.1	5.06	381.77	10	100	49.34	77.1	66.3	156.6	9.14277e+08	7.86395e+08	1858018007	311202604	694558683	1858018007	Not Found	High	High
High	Master Protein	P04003	C4b-binding protein alpha chain [OS=Homo sapiens]	0	429.636	61	32	107	32	597	67	7.3	415.95	0	100	17.43	94.1	86.3	119.6	1.96442e+09	1.80211e+09	2.4977e+09	6.68653e+08	1.59166e+09	2.4977e+09	High	High	High
High	Master Protein	P01009	Alpha-1-antitrypsin [OS=Homo sapiens]	0	427.677	67	32	139	32	418	46.7	5.59	447.21	0	100	22.05	74.8	109.6	115.7	3.98599e+09	5.83953e+09	6164996591	1.35676e+09	5.15758e+09	6164996591	High	High	High
High	Master Protein	P02790	Hemopexin [OS=Homo sapiens]	0	424.638	55	28	160	28	462	51.6	7.02	539.39	0	100	20.81	79.2	100	120.8	4.49351e+09	5.67356e+09	6854895366	1.5295e+09	5.011e+09	6854895366	High	High	High
High	Master Protein	P00450	Ceruloplasmin [OS=Homo sapiens]	0	423.586	51	39	92	39	1065	122.1	5.72	340.29	0	100	26.89	76.3	94.5	129.2	1.36257e+09	1.68869e+09	2308321300	4.63794e+08	1.49148e+09	2308321300	High	High	High
High	Master Protein	P07437	Tubulin beta chain [OS=Homo sapiens]	0	410.798	76	27	95	9	444	49.6	4.89	417.23	20	100	47.93	80.7	64.7	154.6	2.67911e+09	2.14691e+09	5129235219	9.11919e+08	1.89619e+09	5129235219	High	High	High
High	Master Protein	P00751	Complement factor B [OS=Homo sapiens]	0	406.371	55	38	124	38	764	85.5	7.06	435.98	0	100	10.97	96.1	112.4	91.5	2.21327e+09	2.58749e+09	2.10673e+09	7.53354e+08	2.28532e+09	2.10673e+09	High	High	High
High	Master Protein	P60660	Myosin light polypeptide 6 [OS=Homo sapiens]	0	399.3	97	22	175	1	151	16.9	4.65	601.07	0												Not Found	Not Found	High
High	Master Protein	Q9BQE3	Tubulin alpha-1C chain [OS=Homo sapiens]	0	395.875	70	28	76	2	449	49.9	5.1	345.56	0	100	69.75	76		224	1.87288e+07		55182584	6.37491e+06		55182584	High	Not Found	High
High	Master Protein	P04004	Vitronectin [OS=Homo sapiens]	0	395.175	37	28	135	28	478	54.3	5.8	491.46	0	100	25.46	82.8	87.9	129.2	1.0227e+10	1.08618e+10	1.59632e+10	3.48107e+09	9.59332e+09	1.59632e+10	High	High	High
High	Master Protein	P01860	Immunoglobulin heavy constant gamma 3 [OS=Homo sapiens]	0	386.353	59	21	120	13	446	49.1	6.87	484.71	10	100	22.4	88.1	86.1	125.8	7.79859e+09	7.62363e+09	11143310929	2.65449e+09	6733330923	11143310929	High	High	High
High	Master Protein	P01591	Immunoglobulin J chain [OS=Homo sapiens]	0	385.174	70	15	128	15	159	18.1	5.24	486.46	0	100	24.93	123.1	103.4	73.6	1.40083e+10	1.17627e+10	8372169669	4.76816e+09	1.0389e+10	8372169669	High	High	High
High	Master Protein	O75636-2	Isoform 2 of Ficolin-3 [OS=Homo sapiens]	0	377.504	55	25	150	2	288	31.7	6.84	625.31	0	100	29.56	68.2	126.7	105.1	2.41398e+07	4.48285e+07	37191372	8.21671e+06	39593422	37191372	Peak Found	High	High
High	Master Protein	P10909	Clusterin [OS=Homo sapiens]	0	373.198	47	35	177	35	449	52.5	6.27	501.61	0	100	20.06	118.2	103.3	78.5	1.9705e+10	1.72176e+10	13086339907	6.70719e+09	1.52069e+10	13086339907	High	High	High
High	Master Protein	P05556	Integrin beta-1 [OS=Homo sapiens]	0	366.578	45	38	99	38	798	88.4	5.39	328.02	0	100	19.33	103.9	79	117.1	1.92193e+09	1.46134e+09	2.16532e+09	6.54188e+08	1.29068e+09	2.16532e+09	High	High	High
High	Master Protein	P35527	Keratin, type I cytoskeletal 9 [OS=Homo sapiens]	0	362.521	69	33	74	32	623	62	5.24	283.14	1	100	78.95	26.1	90.7	183.2	2.57809e+08	8.96019e+08	1.80933e+09	8.77533e+07	7.91381e+08	1.80933e+09	High	High	High
High	Master Protein	Q01518	Adenylyl cyclase-associated protein 1 [OS=Homo sapiens]	0	359.379	68	33	92	33	475	51.9	8.06	320.6	0	100	15.2	109.2	82.5	108.4	1.11071e+09	8.38938e+08	1.10281e+09	3.78064e+08	7.40966e+08	1.10281e+09	High	High	High
High	Master Protein	P04264	Keratin, type II cytoskeletal 1 [OS=Homo sapiens]	0	358.454	56	36	74	34	644	66	8.12	240.73	2	100	80.26	17.8	104	178.2	2.41602e+08	1.41032e+09	2.4166e+09	8.22367e+07	1245617498	2.4166e+09	High	High	High
High	Master Protein	P68371	Tubulin beta-4B chain [OS=Homo sapiens]	0	358.027	80	26	80	8	445	49.8	4.89	346.91	0	100	91.63	48	46.2	205.8	1.39661e+08	1.34148e+08	5.98173e+08	4.75378e+07	1.18482e+08	5.98173e+08	High	High	High
High	Master Protein	Q9H4B7	Tubulin beta-1 chain [OS=Homo sapiens]	0	342.079	67	27	84	25	451	50.3	5.17	344.76	1	100	57.06	69.4	64.7	165.8	1.43973e+09	1.34208e+09	3438246876	4.90058e+08	1.18535e+09	3438246876	High	High	High
High	Master Protein	P04217	Alpha-1B-glycoprotein [OS=Homo sapiens]	0	338.194	50	23	67	23	495	54.2	5.86	287.49	0	100	17.73	81.4	101.9	116.7	8.48524e+08	1.0623e+09	1216548948	288821521	938239850	1216548948	High	High	High
High	Master Protein	P69905	Hemoglobin subunit alpha [OS=Homo sapiens]	0	329.119	96	11	81	11	142	15.2	8.68	389.13	0	100	34.23	89.9	72	138.1	3.95969e+09	3.17024e+09	6085184926	1.3478e+09	2.80002e+09	6085184926	High	High	High
High	Master Protein	P02730	Band 3 anion transport protein [OS=Homo sapiens]	0	324.37	29	21	73	21	911	101.7	5.19	289.24	0	100	135.15	20.6	23.4	256	7.96754e+08	9.04643e+08	9.91187e+09	2.712e+08	798997462	9.91187e+09	High	High	High
High	Master Protein	P02765	Alpha-2-HS-glycoprotein [OS=Homo sapiens]	0	317.944	49	18	103	18	367	39.3	5.72	441.07	0	100	11.52	90.5	112.8	96.7	7.78304e+09	9.70199e+09	8.31424e+09	2.6492e+09	8.56898e+09	8.31424e+09	High	High	High
High	Master Protein	P23229	Integrin alpha-6 [OS=Homo sapiens]	0	316.525	44	36	82	36	1130	126.5	6.61	258.42	0	100	21.62	109.9	75.2	114.9	9.39657e+08	6.42727e+08	981730999	3.19841e+08	5.67669e+08	981730999	High	High	High
High	Master Protein	P06753	Tropomyosin alpha-3 chain [OS=Homo sapiens]	0	314.936	61	27	104	1	285	32.9	4.72	320.33	0	100	102.13	37.2	44.9	217.8	1.35291e+07	1.63166e+07	79144536	4605053	14411174	79144536	Peak Found	Peak Found	High
High	Master Protein	P01877	Immunoglobulin heavy constant alpha 2 [OS=Homo sapiens]	0	314.744	52	18	117	1	391	42.3	5.63	518.9	0	100	24.34	120	107.1	72.9	5.61903e+08	5.01839e+08	341401968	191261127	4.43233e+08	341401968	High	High	High
High	Master Protein	P04196	Histidine-rich glycoprotein [OS=Homo sapiens]	0	313.435	47	32	93	32	525	59.5	7.5	320.47	0	100	18.23	85.4	94.2	120.4	2.06534e+09	2.27765e+09	2.91261e+09	7.03003e+08	2.01166e+09	2.91261e+09	High	High	High
High	Master Protein	P09493-8	Isoform 8 of Tropomyosin alpha-1 chain [OS=Homo sapiens]	0	313.125	74	30	99	3	284	32.8	4.75	297.06	0	100	10.91	111	99.9	89.1	4.35684e+08	3.92136e+08	3.50004e+08	1.48298e+08	3.46342e+08	3.50004e+08	High	High	High
High	Master Protein	P0DPH7	Tubulin alpha-3C chain [OS=Homo sapiens]	0	311.092	59	21	60	1	450	49.9	5.1	283.64	1	100				300			8865461			8865461	Not Found	Not Found	High
High	Master Protein	P09493-5	Isoform 5 of Tropomyosin alpha-1 chain [OS=Homo sapiens]	0	307.02	61	27	90	8	245	28.4	4.77	263.5	0	100	9.42	101.4	90	108.6	3.40689e+08	3.02271e+08	3.65041e+08	1.15964e+08	266971169	3.65041e+08	High	High	High
High	Master Protein	P09493-4	Isoform 4 of Tropomyosin alpha-1 chain [OS=Homo sapiens]	0	302.175	78	31	92	1	284	32.8	4.77	266.77	15	100	26.73	89.3	80.3	130.4	4.56165e+08	4.09804e+08	6.65924e+08	155269792	361947081	6.65924e+08	Not Found	High	Not Found
High	Master Protein	P19823	Inter-alpha-trypsin inhibitor heavy chain H2 [OS=Homo sapiens]	0	301.926	36	33	85	33	946	106.4	6.86	275.53	0	100	37.1	70.6	87.7	141.7	6.28897e+08	7.80775e+08	1.26166e+09	2.14064e+08	6.89595e+08	1.26166e+09	High	High	High
High	Master Protein	P16284	Platelet endothelial cell adhesion molecule [OS=Homo sapiens]	0	301.889	49	28	70	28	738	82.5	6.99	278.07	0	100	28.3	116.2	67.3	116.4	1.19139e+09	6.89922e+08	1193249279	405525741	6.09352e+08	1193249279	High	High	High
High	Master Protein	P07951-2	Isoform 2 of Tropomyosin beta chain [OS=Homo sapiens]	0	297.055	70	27	89	7	284	33	4.67	240.43	0	100	11.03	112.4	91.5	96.1	2.94334e+08	2.3937e+08	2.51537e+08	1.00186e+08	211416195	2.51537e+08	High	High	High
High	Master Protein	P00734	Prothrombin [OS=Homo sapiens]	0	292.782	49	24	66	24	622	70	5.9	268.88	0	100	16.96	81.8	102.8	115.4	1.24388e+09	1.56207e+09	1.75436e+09	4.23394e+08	1.37965e+09	1.75436e+09	High	High	High
High	Master Protein	P68871	Hemoglobin subunit beta [OS=Homo sapiens]	0	288.452	96	19	100	12	147	16	7.28	358.85	9	100	41.38	92.8	62.7	144.5	5.97606e+09	4.03939e+09	9309600450	2.03414e+09	3567668981	9309600450	High	High	High
High	Master Protein	P0DOX2	Immunoglobulin alpha-2 heavy chain [OS=Homo sapiens]	0	280.148	52	19	111	3	455	48.9	6.67	438.89	9	100	12.8	96.3	89.4	114.2	3.32149e+08	3.08409e+08	3.9391e+08	1.13057e+08	2.72392e+08	3.9391e+08	High	High	High
High	Master Protein	P11171	Protein 4.1 [OS=Homo sapiens]	0	278.347	40	33	96	1	864	97	5.58	297.38	0	100	50.46	148.8	103.1	48.1	1.31078e+07	9.08131e+06	4232147	4.46166e+06	8020788	4232147	Peak Found	High	Peak Found
High	Master Protein	P0DOX5	Immunoglobulin gamma-1 heavy chain [OS=Homo sapiens]	0	278.08	49	18	90	10	449	49.3	8.72	346.41	4	100	30.93	77.3	87.5	135.2	2.32953e+09	2.63526e+09	4074767817	7.92929e+08	2327512221	4074767817	High	High	High
High	Master Protein	Q9UBW5	Bridging integrator 2 [OS=Homo sapiens]	0	275.744	58	25	63	25	565	61.8	5.15	231.51	0	100	10.41	111.8	92.3	95.9	8.39297e+08	6.9255e+08	7.19568e+08	2.85681e+08	6.11674e+08	7.19568e+08	High	High	High
High	Master Protein	P11171-2	Isoform 2 of Protein 4.1 [OS=Homo sapiens]	0	275.603	40	33	96	1	831	93.2	5.53	294.32	32	100	18.01	119.4	83.9	96.7	1.36382e+09	9.57758e+08	1104332986	4.64219e+08	8.4591e+08	1104332986	High	Not Found	Not Found
High	Master Protein	Q8WZ42-12	Isoform 12 of Titin [OS=Homo sapiens]	0	268.551	2	38	90	9	35991	3992.1	6.39	276.36	29	100	14.8	116.9	93.9	89.2	1.25365e+09	1.00698e+09	957260979	4.26719e+08	8.8938e+08	957260979	High	High	High
High	Master Protein	P02766	Transthyretin [OS=Homo sapiens]	0	262.738	78	13	52	13	147	15.9	5.76	236.92	0	100	58.53	86.7	49.3	164	1.23786e+09	7.03113e+08	2.34136e+09	4.21345e+08	6.21003e+08	2.34136e+09	High	High	High
High	Master Protein	Q13418	Integrin-linked protein kinase [OS=Homo sapiens]	0	242.404	67	28	63	28	452	51.4	8.07	192.67	0	100	78.67	60	49.4	190.6	4.54824e+08	3.74811e+08	1.44617e+09	1.54813e+08	3.3104e+08	1.44617e+09	High	High	High
High	Master Protein	Q8WZ42-13	Isoform 13 of Titin [OS=Homo sapiens]	0	238.694	1	30	78	1	34484	3828.7	6.34	262.04	0	100	39.23	124.9	120.3	54.8	6.01978e+07	5.79913e+07	26401194	20490198	51219048	26401194	High	High	High
High	Master Protein	Q9NYL9	Tropomodulin-3 [OS=Homo sapiens]	0	233.225	66	20	68	19	352	39.6	5.19	209.97	1	100	11.79	112.4	88.9	98.7	1.17815e+09	9.32179e+08	1034060204	4.01019e+08	8.23318e+08	1034060204	High	High	High
High	Master Protein	Q05682-4	Isoform 4 of Caldesmon [OS=Homo sapiens]	0	229.039	50	26	71	26	538	62.6	6.37	180.04	0	100	25.41	124.5	101.7	73.8	7.40538e+08	6.04896e+08	4.38803e+08	2.52065e+08	5.34256e+08	4.38803e+08	High	High	High
High	Master Protein	Q93084-1	Isoform SERCA3B of Sarcoplasmic/endoplasmic reticulum calcium ATPase 3 [OS=Homo sapiens]	0	224.202	29	24	48	21	1043	113.9	5.57	166.48	3	100	42.93	81.1	69.8	149.1	4.36399e+08	3.75285e+08	8.02401e+08	1.48542e+08	3.31458e+08	8.02401e+08	High	High	High
High	Master Protein	P26038	Moesin [OS=Homo sapiens]	0	221.771	39	28	60	22	577	67.8	6.4	189.29	6	100	23.62	94	79.9	126	7.37157e+08	6.2647e+08	9.8788e+08	2.50914e+08	553310294	9.8788e+08	High	High	High
High	Master Protein	P0DJI9	Serum amyloid A-2 protein [OS=Homo sapiens]	0	214.403	84	12	65	7	122	13.5	9.14	227.22	8	100	18.7	107.1	114.1	78.8	1.69627e+09	1.80778e+09	1.24806e+09	5.77378e+08	1596662030	1.24806e+09	High	High	High
High	Master Protein	P07225	Vitamin K-dependent protein S [OS=Homo sapiens]	0	213.989	37	20	50	20	676	75.1	5.67	172.25	0	100	11.27	87.4	109.1	103.6	5.94226e+08	7.41646e+08	704307910	2.02263e+08	655036047	704307910	High	High	High
High	Master Protein	P08567	Pleckstrin [OS=Homo sapiens]	0	211.828	41	13	43	13	350	40.1	8.28	214.39	0	100	79.92	53.8	53.9	192.3	4.74557e+08	4.755e+08	1696041624	1.6153e+08	4.19971e+08	1696041624	High	High	High
High	Master Protein	P0DJI8	Serum amyloid A-1 protein [OS=Homo sapiens]	0	211.62	84	9	60	4	122	13.5	6.79	192.79	0	100	10.72	93.1	112.4	94.6	1.32625e+09	1.60108e+09	1.34782e+09	4.51429e+08	1414108456	1.34782e+09	High	High	High
High	Master Protein	P61769	Beta-2-microglobulin [OS=Homo sapiens]	0	198.939	71	12	54	12	119	13.7	6.52	218.49	0	100	19.06	94.3	84.4	121.3	1.58204e+09	1.41599e+09	2.03382e+09	5.38495e+08	1.25063e+09	2.03382e+09	High	High	High
High	Master Protein	O75116	Rho-associated protein kinase 2 [OS=Homo sapiens]	0	197.983	29	30	55	27	1388	160.8	6.02	139.8	3	100	21.33	124	83.3	92.6	4.96022e+08	3.33272e+08	3.7034e+08	1.68837e+08	2.94352e+08	3.7034e+08	High	High	High
High	Master Protein	Q9BWP8	Collectin-11 [OS=Homo sapiens]	0	196.918	40	14	59	14	271	28.6	5.41	203.96	0	100	31.49	87.5	135.8	76.7	1.00582e+09	1.56221e+09	8.82311e+08	342361804	1379775805	8.82311e+08	High	High	High
High	Master Protein	P48059	LIM and senescent cell antigen-like-containing domain protein 1 [OS=Homo sapiens]	0	195.452	62	26	60	26	325	37.2	8.05	176.76	0	100	13.89	111.7	84.6	103.7	9.38901e+08	7.11566e+08	871836312	3.19584e+08	6.28468e+08	871836312	High	High	High
High	Master Protein	P27824	Calnexin [OS=Homo sapiens]	0	195.22	37	18	45	18	592	67.5	4.6	156.87	0	100	27.3	90.1	79	130.9	3.87761e+08	3.40312e+08	5.63444e+08	1.31986e+08	3.0057e+08	5.63444e+08	High	High	High
High	Master Protein	Q9NY65	Tubulin alpha-8 chain [OS=Homo sapiens]	0	190.941	42	17	33	4	449	50.1	5.06	131.32	0	100	132.36	35.3	12.4	252.3	2.26702e+07	7.96752e+06	161893760	7716497	7.03707e+06	161893760	High	Peak Found	High
High	Master Protein	P12814	Alpha-actinin-1 [OS=Homo sapiens]	0	190.637	35	23	42	14	892	103	5.41	132.87	8	100	40.91	95.2	61.7	143.1	3.49002e+08	2.2612e+08	5.2447e+08	1.18794e+08	1.99713e+08	5.2447e+08	High	High	High
High	Master Protein	O95810	Caveolae-associated protein 2 [OS=Homo sapiens]	0	188.166	38	18	66	18	425	47.1	5.21	214.03	0	100	12.12	112.9	88.9	98.2	1.82732e+09	1.4385e+09	1588132706	6.21985e+08	1.27051e+09	1588132706	High	High	High
High	Master Protein	Q9Y4G6	Talin-2 [OS=Homo sapiens]	0	185.317	8	23	89	1	2542	271.4	5.57	237.96	0												Not Found	Not Found	High
High	Master Protein	P05090	Apolipoprotein D [OS=Homo sapiens]	0	184.247	41	13	80	13	189	21.3	5.15	228.96	0	100	37.02	134.6	104.5	60.9	7.94736e+09	6.17113e+09	3.59886e+09	2.70513e+09	5450462530	3.59886e+09	High	High	High
High	Master Protein	P04406	Glyceraldehyde-3-phosphate dehydrogenase [OS=Homo sapiens]	0	181.34	54	16	43	16	335	36	8.46	159.45	0	100	30.09	98.1	70.9	131	8.60323e+08	6.22084e+08	1.1491e+09	2.92837e+08	5.49436e+08	1.1491e+09	High	High	High
High	Master Protein	O00151	PDZ and LIM domain protein 1 [OS=Homo sapiens]	0	179.478	88	19	33	19	329	36	7.02	128.56	0	100	21.06	123.1	95.2	81.8	5.3531e+08	4.13886e+08	3.55734e+08	1.82209e+08	3.65552e+08	3.55734e+08	High	High	High
High	Master Protein	O14950	Myosin regulatory light chain 12B [OS=Homo sapiens]	0	178.758	65	10	44	7	172	19.8	4.84	166.56	3	100	11.6	112.2	89.1	98.7	2.38614e+09	1.89489e+09	2.1005e+09	8.12198e+08	1673606816	2.1005e+09	High	High	High
High	Master Protein	P01008	Antithrombin-III [OS=Homo sapiens]	0	177.889	52	23	61	23	464	52.6	6.71	184.36	0	100	1.72	99.1	99	102	8.01939e+08	8.01093e+08	8.25621e+08	272964757	7.07541e+08	8.25621e+08	High	High	High
High	Master Protein	P02748	Complement component C9 [OS=Homo sapiens]	0	177.709	35	17	48	17	559	63.1	5.59	158.1	0	100	32.42	68.9	97.5	133.6	2.92218e+08	4.13802e+08	5.66739e+08	9.94653e+07	3.65478e+08	5.66739e+08	High	High	High
High	Master Protein	Q14247	Src substrate cortactin [OS=Homo sapiens]	0	177.349	45	22	58	22	550	61.5	5.4	150.54	0	100	25.05	125.1	100	75	5.17741e+08	4.13912e+08	3.10364e+08	1.76229e+08	3.65575e+08	3.10364e+08	High	High	High
High	Master Protein	P63104	14-3-3 protein zeta/delta [OS=Homo sapiens]	0	176.176	61	16	42	13	245	27.7	4.79	149.91	3	100	19.68	94.4	83.7	121.9	1.31654e+09	1.16721e+09	1.69928e+09	4.48125e+08	1.0309e+09	1.69928e+09	High	High	High
High	Master Protein	P01861	Immunoglobulin heavy constant gamma 4 [OS=Homo sapiens]	0	175.191	48	13	62	7	396	43.8	6.24	192.23	0	100	19.27	79.5	117.7	102.9	1.48214e+08	2.19485e+08	191925780	5.04491e+07	1.93853e+08	191925780	High	High	High
High	Master Protein	O14791	Apolipoprotein L1 [OS=Homo sapiens]	0	174.979	45	20	48	20	398	43.9	5.81	143.89	0	100	15.78	91.3	90.5	118.2	5.80983e+08	5.75539e+08	752128787	1.97755e+08	5.08327e+08	752128787	High	High	High
High	Master Protein	P02763	Alpha-1-acid glycoprotein 1 [OS=Homo sapiens]	0	173.234	47	13	63	9	201	23.5	5.11	249.24	4	100	11.81	87.8	100.9	111.3	4.1879e+09	4.8149e+09	5312533608	1.42548e+09	4252612520	5312533608	High	High	High
High	Master Protein	P01859	Immunoglobulin heavy constant gamma 2 [OS=Homo sapiens]	0	170.251	41	15	73	7	395	43.8	6.52	251.64	1	100	39.14	73.2	81.9	144.9	1.56402e+09	1.75187e+09	3098001230	5.32362e+08	1.54728e+09	3098001230	High	High	High
High	Master Protein	P02652	Apolipoprotein A-II [OS=Homo sapiens]	0	169.782	78	15	101	15	100	11.2	6.62	326.1	0	100	16.39	106.8	111.9	81.3	3.52453e+10	3.69114e+10	2.68249e+10	1.19968e+10	3.26009e+10	2.68249e+10	High	High	High
High	Master Protein	P27169	Serum paraoxonase/arylesterase 1 [OS=Homo sapiens]	0	167.976	54	12	33	12	355	39.7	5.22	136.55	0	100	30.65	96.3	71.4	132.3	7.45317e+08	5.5211e+08	1.0239e+09	2.53692e+08	487634032	1.0239e+09	High	High	High
High	Master Protein	P19827	Inter-alpha-trypsin inhibitor heavy chain H1 [OS=Homo sapiens]	0	166.907	16	12	27	12	911	101.3	6.79	127.83	0	100	41.9	74	77.6	148.3	1.8638e+08	1.95349e+08	373369533	63440215	172535733	373369533	High	High	High
High	Master Protein	P03952	Plasma kallikrein [OS=Homo sapiens]	0	163.63	40	25	49	25	638	71.3	8.22	119.95	0	100	25.42	128.4	79.3	92.3	6.54702e+08	4.04411e+08	470911353	2.22848e+08	3.57184e+08	470911353	High	High	High
High	Master Protein	P14618	Pyruvate kinase PKM [OS=Homo sapiens]	0	161.903	53	16	34	16	531	57.9	7.84	120.03	0	100	41.87	86.4	66.6	147	3.42606e+08	2.63921e+08	5.82482e+08	1.16616e+08	2.331e+08	5.82482e+08	High	High	High
High	Master Protein	Q9ULV4	Coronin-1C [OS=Homo sapiens]	0	161.76	47	24	57	23	474	53.2	7.08	163.82	1	100	13.31	107.3	84.6	108	8.25137e+08	6.506e+08	8.3024e+08	2.80861e+08	574622463	8.3024e+08	High	High	High
High	Master Protein	P0DOY3	Immunoglobulin lambda constant 3 [OS=Homo sapiens]	0	161.143	96	13	73	7	106	11.3	7.24	256.53	6	100	9.06	91.7	98.6	109.7	9.30363e+09	9.9945e+09	1.11233e+10	3.16678e+09	8.82733e+09	1.11233e+10	High	High	High
High	Master Protein	P02655	Apolipoprotein C-II [OS=Homo sapiens]	0	160.609	59	9	72	9	101	11.3	4.72	247.88	0	100	7.84	105.4	103.5	91	2.45674e+10	2.41205e+10	21205939938	8362275265	2.13037e+10	21205939938	High	High	High
High	Master Protein	P11142	Heat shock cognate 71 kDa protein [OS=Homo sapiens]	0	159.871	39	22	35	17	646	70.9	5.52	100.82	5	100	45.81	83.8	64.5	151.7	2.64294e+08	2.03552e+08	4.78673e+08	8.99605e+07	1.79781e+08	4.78673e+08	High	High	High
High	Master Protein	P11021	Endoplasmic reticulum chaperone BiP [OS=Homo sapiens]	0	158.141	36	21	33	20	654	72.3	5.16	98.39	0	100	21.68	100.7	78	121.3	2.49494e+08	1.93336e+08	3.00763e+08	84923171	170757732	3.00763e+08	High	High	High
High	Master Protein	P55072	Transitional endoplasmic reticulum ATPase [OS=Homo sapiens]	0	156.398	33	20	36	20	806	89.3	5.26	123.97	0	100	23.18	97	78.4	124.5	2.80096e+08	2.26384e+08	3.59377e+08	9.53394e+07	1.99947e+08	3.59377e+08	High	High	High
High	Master Protein	P09871	Complement C1s subcomponent [OS=Homo sapiens]	0	156.194	26	15	41	15	688	76.6	4.96	144.34	0	100	7.44	97.8	108.3	93.9	3.70952e+08	4.10603e+08	355993212	1.26265e+08	3.62652e+08	355993212	High	High	High
High	Master Protein	P08575	Receptor-type tyrosine-protein phosphatase C [OS=Homo sapiens]	0	155.067	24	22	42	22	1306	147.4	6.15	94.66	0	100	25.83	90.4	80.4	129.3	3.99685e+08	3.5536e+08	571640488	1.36045e+08	3.1386e+08	571640488	High	High	High
High	Master Protein	Q86UX7	Fermitin family homolog 3 [OS=Homo sapiens]	0	153.499	34	17	37	17	667	75.9	6.98	124.8	0	100	56.85	73.7	61.1	165.2	4.68365e+08	3.88013e+08	1050107958	1.59422e+08	3.42701e+08	1050107958	High	High	High
High	Master Protein	P24844	Myosin regulatory light polypeptide 9 [OS=Homo sapiens]	0	152.196	65	9	31	6	172	19.8	4.92	119.83	0	100	19.48	104.7	78.6	116.7	3.7828e+08	2.83883e+08	421483174	128759360	250730503	421483174	High	High	High
High	Master Protein	P0DOX8	Immunoglobulin lambda-1 light chain [OS=Homo sapiens]	0	149.469	53	10	60	4	216	22.8	6.76	221.02	1	100	21.88	122.8	98.1	79.1	1.28439e+09	1.02621e+09	827978756	4.37184e+08	906365237	827978756	High	High	High
High	Master Protein	Q15942	Zyxin [OS=Homo sapiens]	0	148.377	36	15	42	15	572	61.2	6.67	167.03	0	100	13.31	85	110.5	104.4	5.12998e+08	6.66782e+08	6.29795e+08	1.74615e+08	5.88914e+08	6.29795e+08	High	High	High
High	Master Protein	P21926	CD9 antigen [OS=Homo sapiens]	0	147.134	25	8	42	8	228	25.4	7.15	222.39	0	100	22.25	123.9	80	96.1	4.15149e+09	2.67867e+09	3218250298	1.41309e+09	2365853976	3218250298	High	High	High
High	Master Protein	P30101	Protein disulfide-isomerase A3 [OS=Homo sapiens]	0	143.684	46	22	38	22	505	56.7	6.35	111.2	0	100	10.51	99.2	89.9	110.9	3.87492e+08	3.50965e+08	4.32853e+08	1.31895e+08	3.09979e+08	4.32853e+08	High	High	High
High	Master Protein	P43652	Afamin [OS=Homo sapiens]	0	142.343	47	25	48	25	599	69	5.9	109.4	0	100	11.46	86.8	107.7	105.5	4.78424e+08	5.93431e+08	5.81232e+08	1.62847e+08	5.2413e+08	5.81232e+08	High	High	High
High	Master Protein	P16452	Protein 4.2 [OS=Homo sapiens]	0	142.264	28	17	52	17	691	77	8.09	141.67	0	100	15.39	106.2	82.5	111.3	7.32097e+08	5.68695e+08	767699779	2.49192e+08	502282566	767699779	High	High	High
High	Master Protein	P02760	Protein AMBP [OS=Homo sapiens]	0	142.069	51	19	40	19	352	39	6.25	117.15	0	100	20.75	84.6	123.6	91.8	6.071e+08	8.86993e+08	6.58759e+08	206645242	7.83409e+08	6.58759e+08	High	High	High
High	Master Protein	Q562R1	Beta-actin-like protein 2 [OS=Homo sapiens]	0	141.71	22	11	106	3	376	42	5.59	289.81	0	100	106.66		263.1	36.9		7.40618e+07	10377352		65412756	10377352	High	High	High
High	Master Protein	P02775	Platelet basic protein [OS=Homo sapiens]	0	138.857	58	12	48	12	128	13.9	8.79	181.52	0	100	10.35	110.8	98.9	90.2	4.0038e+09	3.57395e+09	3258784132	1.36282e+09	3.15658e+09	3258784132	High	High	High
High	Master Protein	P19652	Alpha-1-acid glycoprotein 2 [OS=Homo sapiens]	0	138.266	47	13	46	9	201	23.6	5.11	172.33	0	100	4.18	95.3	103.2	101.5	1.47993e+09	1.60335e+09	1.57675e+09	5.0374e+08	1.41611e+09	1.57675e+09	High	High	High
High	Master Protein	Q9BYX7	Putative beta-actin-like protein 3 [OS=Homo sapiens]	0	138.04	28	7	55	2	375	42	6.33	170.29	0	100	93.29	207.4	53.1	39.5	6.97751e+07	1.78535e+07	13281530	2.37501e+07	15768517	13281530	High	Peak Found	Peak Found
High	Master Protein	P02656	Apolipoprotein C-III [OS=Homo sapiens]	0	137.963	63	11	62	11	99	10.8	5.41	220.25	0	100	10.31	104.1	88.3	107.6	4.07194e+10	3.45119e+10	42068459563	1.38601e+10	30481545460	42068459563	High	High	High
High	Master Protein	P23528	Cofilin-1 [OS=Homo sapiens]	0	136.062	77	15	50	15	166	18.5	8.09	159.13	0	100	13.62	106.6	84.3	109.1	1.26211e+09	9.9837e+08	1.2911e+09	4.29599e+08	8.81779e+08	1.2911e+09	High	High	High
High	Master Protein	P13645	Keratin, type I cytoskeletal 10 [OS=Homo sapiens]	0	135.074	32	15	28	13	584	58.8	5.21	92.23	1	100	108.8	15.7	61.5	222.8	4.51748e+07	1.77491e+08	642714047	1.53767e+07	1.56764e+08	642714047	High	High	High
High	Master Protein	P18206	Vinculin [OS=Homo sapiens]	0	134.514	22	18	31	18	1134	123.7	5.66	102.77	0	100	69.52	61.7	58.1	180.2	3.47068e+08	3.26888e+08	1.01441e+09	1.18135e+08	288714041	1.01441e+09	High	High	High
High	Master Protein	P02042	Hemoglobin subunit delta [OS=Homo sapiens]	0	133.722	61	9	50	2	147	16	8.05	186.42	0	100	70.95	89.5	34.9	175.6	2.22069e+07	8.65428e+06	43574485	7.5588e+06	7.64362e+06	43574485	High	Peak Found	High
High	Master Protein	O00161	Synaptosomal-associated protein 23 [OS=Homo sapiens]	0	132.377	80	14	38	14	211	23.3	5.01	125.83	0	100	18.78	121.6	90.9	87.5	6.84264e+08	5.11762e+08	4.92266e+08	232910375	451998118	4.92266e+08	High	High	High
High	Master Protein	P04439	HLA class I histocompatibility antigen, A alpha chain [OS=Homo sapiens]	0	131.861	46	14	22	7	365	40.8	6	72.67	8	100	131.87	18	29.9	252.1	4.60583e+07	7.64442e+07	6.44984e+08	15677356	67516931	6.44984e+08	High	High	High
High	Master Protein	Q99439	Calponin-2 [OS=Homo sapiens]	0	129.839	63	17	44	17	309	33.7	7.33	119.55	0	100	15.13	117.4	89.7	93	6.0105e+08	4.59208e+08	4.76031e+08	2.04586e+08	405581044	4.76031e+08	High	High	High
High	Master Protein	P50552	Vasodilator-stimulated phosphoprotein [OS=Homo sapiens]	0	129.489	33	16	34	16	380	39.8	8.94	91.14	0	100	24.65	104.8	73.3	121.9	1.57594e+08	1.10179e+08	183208184	53641920	9.73122e+07	183208184	High	High	High
High	Master Protein	P47756	F-actin-capping protein subunit beta [OS=Homo sapiens]	0	129.138	45	16	46	16	272	30.6	6	126.57	0	100	20.77	94	82.9	123.1	5.76009e+08	5.07528e+08	7.54004e+08	196062496	4.48259e+08	7.54004e+08	High	High	High
High	Master Protein	P48740	Mannan-binding lectin serine protease 1 [OS=Homo sapiens]	0	124.286	27	16	33	4	699	79.2	5.49	95.95	0	100	4.42	103.1	102	94.9	5.51328e+07	5.45368e+07	50770534	1.87661e+07	48167903	50770534	High	High	High
High	Master Protein	P48740-2	Isoform 2 of Mannan-binding lectin serine protease 1 [OS=Homo sapiens]	0	120.987	27	16	31	4	728	81.8	5.12	90.11	12	100	27.75	79.9	88.4	131.7	3.45973e+08	3.82753e+08	569979425	1.17763e+08	338055115	569979425	High	High	High
High	Master Protein	O14672	Disintegrin and metalloproteinase domain-containing protein 10 [OS=Homo sapiens]	0	119.713	21	12	30	12	748	84.1	7.77	98.46	0	100	16.78	119.4	90.9	89.8	2.85329e+08	2.17194e+08	2.14564e+08	9.71206e+07	191829729	2.14564e+08	High	High	High
High	Master Protein	P35542	Serum amyloid A-4 protein [OS=Homo sapiens]	0	116.717	56	10	42	10	130	14.7	9.07	110.97	0	100	3.38	100.4	96.4	103.1	2.36239e+09	2.26791e+09	2425875516	8.04113e+08	2.00306e+09	2425875516	High	High	High
High	Master Protein	Q08495	Dematin [OS=Homo sapiens]	0	111.208	49	15	31	15	405	45.5	8.88	89.84	0	100	10.41	106.2	88	105.8	4.26789e+08	3.53492e+08	425048182	145270823	3.12211e+08	425048182	High	High	High
High	Master Protein	P30405	Peptidyl-prolyl cis-trans isomerase F, mitochondrial [OS=Homo sapiens]	0	110.94	68	10	28	10	207	22	9.38	98.65	0	100	20.25	94.2	83.3	122.5	3.31953e+08	2.93582e+08	4.31832e+08	1.1299e+08	2.59297e+08	4.31832e+08	High	High	High
High	Master Protein	P10643	Complement component C7 [OS=Homo sapiens]	0	107.895	25	13	24	13	843	93.5	6.48	76.5	0	100	27.04	79.7	130.7	89.6	1.10503e+08	1.81257e+08	1.24304e+08	3.76131e+07	1.6009e+08	1.24304e+08	High	High	High
High	Master Protein	P01833	Polymeric immunoglobulin receptor [OS=Homo sapiens]	0	107.592	30	13	23	13	764	83.2	5.74	81.51	0	100	13.4	101.6	85.9	112.5	2.04796e+08	1.72999e+08	2.26701e+08	69708776	152796298	2.26701e+08	High	High	High
High	Master Protein	P52907	F-actin-capping protein subunit alpha-1 [OS=Homo sapiens]	0	105.322	67	13	29	10	286	32.9	5.69	107.3	3	100	18.55	95.5	84.1	120.4	5.35057e+08	4.71531e+08	674725250	182123135	416465266	674725250	High	High	High
High	Master Protein	P04899	Guanine nucleotide-binding protein G(i) subunit alpha-2 [OS=Homo sapiens]	0	99.342	36	11	15	11	355	40.4	5.54	42.72	0	100	103.11	44.5	36.5	219	5.77922e+07	4.74502e+07	284416174	1.96714e+07	41908883	284416174	High	High	High
High	Master Protein	P01889	HLA class I histocompatibility antigen, B alpha chain [OS=Homo sapiens]	0	97.711	39	11	13	4	362	40.4	5.85	47.98	5	100	153.51	13.7	9.1	277.2	1.82025e+07	1.20697e+07	3.68794e+08	6.19579e+06	1.06602e+07	3.68794e+08	Peak Found	Peak Found	High
High	Master Protein	P06733	Alpha-enolase [OS=Homo sapiens]	0	97.696	48	16	31	16	434	47.1	7.39	87.23	0	100	26.18	101.8	73	125.3	2.27918e+08	1.63465e+08	2.80545e+08	7.75788e+07	1.44375e+08	2.80545e+08	High	High	High
High	Master Protein	Q16643	Drebrin [OS=Homo sapiens]	0	97.642	29	12	26	12	649	71.4	4.45	77.31	0	100	12.06	107.5	106.4	86.1	2.38873e+08	2.36454e+08	1.91308e+08	8.13077e+07	208840821	1.91308e+08	High	High	High
High	Master Protein	P05156	Complement factor I [OS=Homo sapiens]	0	96.211	27	14	40	14	583	65.7	7.5	98.92	0	100	22.09	99.8	122.2	78	2.89766e+08	3.54638e+08	2.2642e+08	9.86307e+07	313223155	2.2642e+08	High	High	High
High	Master Protein	P13671	Complement component C6 [OS=Homo sapiens]	0	95.816	24	14	21	14	934	104.7	6.76	80.09	0	100	46.6	46.5	131.7	121.8	4.19156e+07	1.1873e+08	109839645	1.42673e+07	1.04865e+08	109839645	High	High	High
High	Master Protein	Q13586	Stromal interaction molecule 1 [OS=Homo sapiens]	0	95.331	22	11	29	11	685	77.4	6.67	76.29	0	100	11.96	113.5	90.7	95.8	1.10989e+08	8.87122e+07	93682248	3.77787e+07	78352327	93682248	High	High	High
High	Master Protein	P10321	HLA class I histocompatibility antigen, C alpha chain [OS=Homo sapiens]	0	94.672	30	9	14	1	366	40.6	6.04	49.8	0	100	120.78	21.9		278.1	4.21681e+06		53552384	1435323		53552384	Peak Found	Not Found	High
High	Master Protein	P35611	Alpha-adducin [OS=Homo sapiens]	0	93.961	30	14	23	14	737	80.9	5.83	60.06	0	100	5.45	101.1	94.1	104.8	1.67745e+08	1.56145e+08	173982770	5.70973e+07	137909813	173982770	High	High	High
High	Master Protein	P35908	Keratin, type II cytoskeletal 2 epidermal [OS=Homo sapiens]	0	93.06	28	15	22	10	639	65.4	8	63	3	100	65.48	33.4	102.2	164.4	4.17157e+07	1.27486e+08	205009247	1.41992e+07	1.12598e+08	205009247	High	High	High
High	Master Protein	P30041	Peroxiredoxin-6 [OS=Homo sapiens]	0	92.397	41	8	17	8	224	25	6.38	72.18	0	100	20.69	106.8	76.8	116.4	2.5395e+08	1.82578e+08	276925013	86439642	161256441	276925013	High	High	High
High	Master Protein	P16109	P-selectin [OS=Homo sapiens]	0	91.923	20	12	23	12	830	90.8	6.6	67.25	0	100	16.23	99.8	83.9	116.3	1.1189e+08	9.40329e+07	1.30417e+08	3.80852e+07	8.30516e+07	1.30417e+08	High	High	High
High	Master Protein	P04075	Fructose-bisphosphate aldolase A [OS=Homo sapiens]	0	91.678	39	14	22	14	364	39.4	8.09	58.94	0	100	45.85	79.2	68.3	152.6	1.75116e+08	1.51019e+08	337502400	5.96061e+07	133383205	337502400	High	High	High
High	Master Protein	Q27J81	Inverted formin-2 [OS=Homo sapiens]	0	91.026	20	11	18	11	1249	135.5	5.38	59.6	0	100	7	107.8	94.2	98	4.54369e+07	3.9712e+07	4.13184e+07	1.54659e+07	3.50744e+07	4.13184e+07	High	High	High
High	Master Protein	O00299	Chloride intracellular channel protein 1 [OS=Homo sapiens]	0	90.537	66	12	28	12	241	26.9	5.17	85.53	0	100	40.75	87.6	66.9	145.5	3.04982e+08	2.32648e+08	5.06334e+08	103809943	2.05479e+08	5.06334e+08	High	High	High
High	Master Protein	Q04917	14-3-3 protein eta [OS=Homo sapiens]	0	90.513	44	11	31	8	246	28.2	4.84	87.4	1	100	14.54	96.7	87.4	115.9	4.891e+08	4.42026e+08	586246619	1.6648e+08	3.90406e+08	586246619	High	High	High
High	Master Protein	P35612	Beta-adducin [OS=Homo sapiens]	0	90.459	22	8	21	8	726	80.8	5.92	71.35	0	100	33.82	134.3	98.9	66.7	1.49417e+08	1.10005e+08	7.42234e+07	50858840	97158405	7.42234e+07	High	High	High
High	Master Protein	P16615	Sarcoplasmic/endoplasmic reticulum calcium ATPase 2 [OS=Homo sapiens]	0	88.548	15	10	19	6	1042	114.7	5.34	61.55	1	100	38.92	105.9	58.5	135.6	6.00157e+07	3.31287e+07	76863142	2.04282e+07	29259890	76863142	High	Peak Found	High
High	Master Protein	P02776	Platelet factor 4 [OS=Homo sapiens]	0	87.835	48	8	39	3	101	10.8	8.62	141.87	5	100	21.19	124.4	86.8	88.8	7.64191e+09	5.33035e+09	5450107331	2601160085	4707868704	5450107331	High	High	High
High	Master Protein	P07237	Protein disulfide-isomerase [OS=Homo sapiens]	0	85.54	21	11	24	11	508	57.1	4.87	70.83	0	100	42.89	71.5	79.2	149.3	5.9748e+08	6.61228e+08	1247433849	203370671	584008891	1247433849	High	High	High
High	Master Protein	P61158	Actin-related protein 3 [OS=Homo sapiens]	0	84.723	34	10	20	10	418	47.3	5.88	59.92	0	100	14.64	112.9	84.1	103	3.03178e+08	2.25804e+08	2.76553e+08	103195874	1.99434e+08	2.76553e+08	High	High	High
High	Master Protein	P14770	Platelet glycoprotein IX [OS=Homo sapiens]	0	84.679	37	8	21	8	177	19	6.34	51.5	0	100	90.7	44.7	50.7	204.7	2.39076e+08	2.71301e+08	1.09585e+09	8.13768e+07	239618256	1.09585e+09	High	High	High
High	Master Protein	P47755	F-actin-capping protein subunit alpha-2 [OS=Homo sapiens]	0	84.504	66	11	19	8	286	32.9	5.85	62.61	0	100	37.62	92.7	66.6	140.7	1.24784e+08	8.96519e+07	189502872	42474154	79182259	189502872	High	High	High
High	Master Protein	P02746	Complement C1q subcomponent subunit B [OS=Homo sapiens]	0	83.81	40	8	22	8	253	26.7	8.63	82.11	0	100	89.72	47.1	49.3	203.6	4.65046e+08	4.86954e+08	2010437139	1.58293e+08	4.30087e+08	2010437139	High	High	High
High	Master Protein	P02745	Complement C1q subcomponent subunit A [OS=Homo sapiens]	0	83.514	30	9	26	9	245	26	9.11	110.59	0	100	46.72	74.4	71.7	153.9	8.58377e+08	8.27896e+08	1776781286	2.92175e+08	731213503	1776781286	High	High	High
High	Master Protein	P61224	Ras-related protein Rap-1b [OS=Homo sapiens]	0	80.987	58	11	24	4	184	20.8	5.78	69.39	6	100	41.62	86.7	66.6	146.6	2.48095e+08	1.90599e+08	419442073	8.44469e+07	168340258	419442073	High	High	High
High	Master Protein	P62937	Peptidyl-prolyl cis-trans isomerase A [OS=Homo sapiens]	0	80.957	76	9	16	9	165	18	7.81	52.58	0	100	60.08	68.1	62.6	169.3	1.23967e+08	1.14012e+08	3.08285e+08	4.21959e+07	1.00698e+08	3.08285e+08	High	High	High
High	Master Protein	Q00610	Clathrin heavy chain 1 [OS=Homo sapiens]	0	80.729	10	12	15	12	1675	191.5	5.69	46.48	0	100	73.95	55.7	58.9	185.4	7.4406e+07	7.86603e+07	247514958	2.53264e+07	6.94742e+07	247514958	High	High	High
High	Master Protein	P11166	Solute carrier family 2, facilitated glucose transporter member 1 [OS=Homo sapiens]	0	80.645	4	4	12	4	492	54	8.72	60.59	0	100	101.78	40.7	41.8	217.5	6.61814e+07	6.80757e+07	354112666	2.25269e+07	60125788	354112666	High	High	High
High	Master Protein	P27105	Stomatin [OS=Homo sapiens]	0	79.505	31	10	23	10	288	31.7	7.88	62.26	0	100	54.04	61.5	76.7	161.8	2.24188e+08	2.79401e+08	589446244	76309207	246772491	589446244	High	High	High
High	Master Protein	Q00013	55 kDa erythrocyte membrane protein [OS=Homo sapiens]	0	79.047	33	9	13	9	466	52.3	7.37	43.25	0	100	25.78	101.1	73.7	125.2	8.67053e+07	6.31545e+07	107315842	2.95128e+07	55779236	107315842	High	High	High
High	Master Protein	P06576	ATP synthase subunit beta, mitochondrial [OS=Homo sapiens]	0	77.975	30	9	13	9	529	56.5	5.4	43.7	0	100	87.04	60.7	39.6	199.8	5.53011e+07	3.60832e+07	1.8214e+08	18823435	31869354	1.8214e+08	High	High	High
High	Master Protein	Q96PD5	N-acetylmuramoyl-L-alanine amidase [OS=Homo sapiens]	0	77.726	30	10	17	10	576	62.2	7.55	58.11	0	100	36.59	71.9	86.8	141.4	1.69869e+08	2.05136e+08	334192672	57820077	181179600	334192672	High	High	High
High	Master Protein	P06702	Protein S100-A9 [OS=Homo sapiens]	0	77.269	68	7	23	7	114	13.2	6.13	81.96	0	100	30.22	122.5	111.8	65.7	3.33589e+08	3.043e+08	178755654	113547337	2.68763e+08	178755654	High	High	High
High	Master Protein	O95866-2	Isoform A of Megakaryocyte and platelet inhibitory receptor G6b [OS=Homo sapiens]	0	76.766	29	5	19	5	237	25	10.11	76.57	0	100	23.12	110.3	73.5	116.2	4.66581e+08	3.11013e+08	491511384	1.58815e+08	274692219	491511384	High	High	High
High	Master Protein	Q13576	Ras GTPase-activating-like protein IQGAP2 [OS=Homo sapiens]	0	76.587	13	12	20	12	1575	180.5	5.64	52.03	0	100	19.65	120.8	81.8	97.4	1.07377e+08	7.26726e+07	8.66106e+07	3.65491e+07	6.41858e+07	8.66106e+07	High	High	High
High	Master Protein	O15117-3	Isoform 3 of FYN-binding protein 1 [OS=Homo sapiens]	0	76.186	25	13	22	13	839	91.6	6.9	49.26	0	100	9.65	110.7	97.2	92.1	1.69043e+08	1.48369e+08	1.40535e+08	5.75392e+07	1.31042e+08	1.40535e+08	High	High	High
High	Master Protein	Q03591	Complement factor H-related protein 1 [OS=Homo sapiens]	0	75.907	43	10	18	5	330	37.6	7.39	47.39	2	100	3.07	98	103.5	98.5	1.39501e+08	1.47424e+08	140234605	4.74834e+07	1.30208e+08	140234605	High	High	High
High	Master Protein	P01893	Putative HLA class I histocompatibility antigen, alpha chain H [OS=Homo sapiens]	0	75.174	27	8	11	1	362	40.9	6.3	33.84	0												Not Found	Not Found	High
High	Master Protein	Q7Z406	Myosin-14 [OS=Homo sapiens]	0	74.929	5	12	31	2	1995	227.7	5.6	82.99	0	100	71.38	84.8	37.4	177.7	2.64746e+07	1.16863e+07	55485078	9011466	1.03216e+07	55485078	High	Peak Found	High
High	Master Protein	P23142	Fibulin-1 [OS=Homo sapiens]	0	74.487	24	10	19	10	703	77.2	5.22	55.31	0	100	27.89	101.1	127.3	71.6	9.78029e+07	1.23119e+08	6.92051e+07	33290257	108740641	6.92051e+07	High	High	High
High	Master Protein	P40926	Malate dehydrogenase, mitochondrial [OS=Homo sapiens]	0	73.333	34	10	20	10	338	35.5	8.68	63.81	0	100	14.67	94.9	88.6	116.5	1.41659e+08	1.32168e+08	1.73923e+08	4.8218e+07	116732998	1.73923e+08	High	High	High
High	Master Protein	P49908	Selenoprotein P [OS=Homo sapiens]	0	73.115	15	12	25	12	381	43.2	7.87	58.63	0	100	4.99	104.5	94.6	100.8	5.911e+08	5.3523e+08	5.70141e+08	2.01199e+08	472725632	5.70141e+08	High	High	High
High	Master Protein	P14625	Endoplasmin [OS=Homo sapiens]	0	72.584	17	13	26	12	803	92.4	4.84	67.76	1	100	14.88	109.2	82.8	107.9	2.14772e+08	1.62842e+08	2.12176e+08	7.31042e+07	143825521	2.12176e+08	High	High	High
High	Master Protein	Q13642-1	Isoform 1 of Four and a half LIM domains protein 1 [OS=Homo sapiens]	0	72.064	49	13	27	13	280	31.9	8.32	69.56	0	100	22.69	93.6	81.2	125.2	1.53865e+08	1.33547e+08	2.05888e+08	5.23729e+07	1.17951e+08	2.05888e+08	High	High	High
High	Master Protein	P10720	Platelet factor 4 variant [OS=Homo sapiens]	0	71.633	61	8	32	3	104	11.5	9.1	113.58	0	100	38.27	138.8	99	62.2	6.43215e+07	4.58873e+07	2.88524e+07	21893804	40528571	2.88524e+07	High	High	High
High	Master Protein	Q12913	Receptor-type tyrosine-protein phosphatase eta [OS=Homo sapiens]	0	70.024	10	9	19	9	1337	145.9	5.58	65.57	0	100	33.89	108.3	62.7	129	1.04614e+08	6.05864e+07	1.24548e+08	3.56087e+07	5.35111e+07	1.24548e+08	High	High	High
High	Master Protein	O76074	cGMP-specific 3',5'-cyclic phosphodiesterase [OS=Homo sapiens]	0	68.646	17	11	22	11	875	99.9	6.09	60.36	0	100	15.93	103.8	82.5	113.7	1.37507e+08	1.09269e+08	150556087	4.68047e+07	9.65086e+07	150556087	High	High	High
High	Master Protein	Q9Y6C2	EMILIN-1 [OS=Homo sapiens]	0	68.479	16	9	14	9	1016	106.6	5.17	49.3	0	100	61.53	47.2	85.3	167.6	3.724e+07	6.7335e+07	1.32298e+08	12675786	59471505	1.32298e+08	High	High	High
High	Master Protein	P80723	Brain acid soluble protein 1 [OS=Homo sapiens]	0	67.115	63	9	19	9	227	22.7	4.63	52.73	0	100	16.43	118.2	86.4	95.4	5.16605e+07	3.77346e+07	4.16765e+07	1.75842e+07	33327873	4.16765e+07	High	High	High
High	Master Protein	P09496-2	Isoform Non-brain of Clathrin light chain A [OS=Homo sapiens]	0	66.233	29	8	17	8	218	23.6	4.53	57.89	0	100	57.51	151.7	110.2	38.1	3.51653e+08	2.55426e+08	88250364	1.19696e+08	225596862	88250364	High	High	High
High	Master Protein	P27348	14-3-3 protein theta [OS=Homo sapiens]	0	66.086	40	10	18	6	245	27.7	4.78	52.49	0	100	8.75	108.7	91.2	100.1	1.88822e+08	1.58417e+08	173920753	6.42715e+07	139916851	173920753	High	High	High
High	Master Protein	P32119	Peroxiredoxin-2 [OS=Homo sapiens]	0	65.404	55	10	10	9	198	21.9	5.97	36.47	1	100	150.96	11.2	14.5	274.3	7.98365e+06	1.0359e+07	195841270	2.71748e+06	9.14927e+06	195841270	Peak Found	Peak Found	High
High	Master Protein	O15143	Actin-related protein 2/3 complex subunit 1B [OS=Homo sapiens]	0	65.024	16	5	14	5	372	40.9	8.35	52.1	0	100	11.77	109.8	87	103.2	2.28459e+08	1.80855e+08	2.1461e+08	7.77632e+07	1.59735e+08	2.1461e+08	High	High	High
High	Master Protein	Q14141	Septin-6 [OS=Homo sapiens]	0	64.559	21	9	17	5	434	49.7	6.67	50.64	4	100	17.3	111.1	80.1	108.8	1.5796e+08	1.13832e+08	1.54755e+08	5.37666e+07	1.00539e+08	1.54755e+08	High	High	High
High	Master Protein	P10644	cAMP-dependent protein kinase type I-alpha regulatory subunit [OS=Homo sapiens]	0	63.913	28	10	20	10	381	43	5.35	53.22	0	100	37.11	135.1	103.8	61.1	4.15962e+08	3.19758e+08	1.88262e+08	1.41586e+08	2.82416e+08	1.88262e+08	High	High	High
High	Master Protein	O60610	Protein diaphanous homolog 1 [OS=Homo sapiens]	0	63.715	11	11	14	11	1272	141.3	5.41	44.97	0	100	13.73	115.4	89.1	95.5	1.76353e+08	1.36163e+08	1.45852e+08	6.00272e+07	1.20262e+08	1.45852e+08	High	High	High
High	Master Protein	P61604	10 kDa heat shock protein, mitochondrial [OS=Homo sapiens]	0	62.883	89	11	25	11	102	10.9	8.92	47.06	0	100	8.85	108.9	99.9	91.2	3.78511e+08	3.46979e+08	317002480	1.28838e+08	3.06459e+08	317002480	High	High	High
High	Master Protein	Q6PJW8	Consortin [OS=Homo sapiens]	0	62.87	27	12	20	12	725	79.5	4.53	47.41	0	100	22.39	121.8	77	101.2	1.60964e+08	1.01834e+08	1.33738e+08	5.4789e+07	8.99419e+07	1.33738e+08	High	High	High
High	Master Protein	P02654	Apolipoprotein C-I [OS=Homo sapiens]	0	62.32	54	10	44	10	83	9.3	8.47	119.98	0	100	12.5	98.2	88.5	113.3	5.33949e+09	4.81104e+09	6159838807	1.81746e+09	4249205880	6159838807	High	High	High
High	Master Protein	P16671	Platelet glycoprotein 4 [OS=Homo sapiens]	0	62.243	18	7	19	7	472	53	7.96	61.29	0	100	25.21	112.5	71	116.5	5.88872e+08	3.71665e+08	610156416	200440648	3.28262e+08	610156416	High	High	High
High	Master Protein	P07358	Complement component C8 beta chain [OS=Homo sapiens]	0	61.842	15	5	15	5	591	66.9	8.07	43.12	0	100	35.46	94.4	137.9	67.7	1.06204e+08	1.55126e+08	7.60991e+07	36149676	137009842	7.60991e+07	High	High	High
High	Master Protein	Q06830	Peroxiredoxin-1 [OS=Homo sapiens]	0	61.103	50	9	15	8	199	22.1	8.13	57.8	0	100	21.92	105.1	76	118.9	2.58149e+08	1.86547e+08	291944401	8.78689e+07	1.64762e+08	291944401	High	High	High
High	Master Protein	P48426	Phosphatidylinositol 5-phosphate 4-kinase type-2 alpha [OS=Homo sapiens]	0	61.018	24	11	21	11	406	46.2	6.99	60.4	0	100	16.42	118.7	87.8	93.5	2.7361e+08	2.02436e+08	215675550	9.31318e+07	1.78795e+08	215675550	High	High	High
High	Master Protein	P55056	Apolipoprotein C-IV [OS=Homo sapiens]	0	59.746	58	12	29	12	127	14.5	8.92	65.96	0	100	42.55	137.5	108.7	53.8	8.79122e+08	6.95223e+08	3.43706e+08	2.99236e+08	6.14034e+08	3.43706e+08	High	High	High
High	Master Protein	P49913	Cathelicidin antimicrobial peptide [OS=Homo sapiens]	0	59.564	30	7	24	7	170	19.3	9.41	71.37	0	100	29.7	126.6	105.4	68	3.28268e+08	2.73112e+08	176217811	1.11736e+08	2.41218e+08	176217811	High	High	High
High	Master Protein	P05107	Integrin beta-2 [OS=Homo sapiens]	0	59.318	16	8	14	8	769	84.7	6.95	49	0	100	39.55	88.2	67.7	144.1	5.84531e+07	4.48231e+07	9.54575e+07	1.98963e+07	3.95886e+07	9.54575e+07	High	High	High
High	Master Protein	P10809	60 kDa heat shock protein, mitochondrial [OS=Homo sapiens]	0	59.172	14	6	12	6	573	61	5.87	46.73	0	100	23.55	103.2	75	121.8	8.26985e+07	6.00878e+07	97556959	28149000	5.30707e+07	97556959	High	High	High
High	Master Protein	P81605	Dermcidin [OS=Homo sapiens]	0	58.95	53	7	16	7	110	11.3	6.54	44.14	0	100	76.38	23.5	100.2	176.3	6.40727e+07	2.73341e+08	480572016	2.18091e+07	241419683	480572016	High	High	High
High	Master Protein	P05155	Plasma protease C1 inhibitor [OS=Homo sapiens]	0	58.948	22	11	22	11	500	55.1	6.55	61.55	0	100	26.94	92.1	77.9	130	3.29564e+08	2.78914e+08	465401618	1.12177e+08	246342133	465401618	High	High	High
High	Master Protein	P27797	Calreticulin [OS=Homo sapiens]	0	58.593	46	13	15	13	417	48.1	4.44	22.38	0	100	13.87	97.5	87.6	115	1.22919e+08	1.10429e+08	1.44974e+08	4.18391e+07	9.75329e+07	1.44974e+08	High	High	High
High	Master Protein	Q9P0L0	Vesicle-associated membrane protein-associated protein A [OS=Homo sapiens]	0	58.436	52	10	23	10	249	27.9	8.62	56.28	0	100	20.5	111.4	76.3	112.3	1.89078e+08	1.29556e+08	1.90559e+08	64358423	1.14426e+08	1.90559e+08	High	High	High
High	Master Protein	P62834	Ras-related protein Rap-1A [OS=Homo sapiens]	0	58.285	48	8	17	1	184	21	6.67	50.91	0												Not Found	Not Found	High
High	Master Protein	P02747	Complement C1q subcomponent subunit C [OS=Homo sapiens]	0	57.688	38	9	21	9	245	25.8	8.41	55.24	0	100	86.41	55.8	44.6	199.6	3.71323e+08	2.96757e+08	1327510694	1.26391e+08	2.62101e+08	1327510694	High	High	High
High	Master Protein	P08697	Alpha-2-antiplasmin [OS=Homo sapiens]	0	57.607	22	9	22	9	491	54.5	6.29	45.25	0	100	18.25	111	110.1	78.9	1.08334e+09	1.07519e+09	7.70651e+08	3.68749e+08	9.49626e+08	7.70651e+08	High	High	High
High	Master Protein	Q86YW5	Trem-like transcript 1 protein [OS=Homo sapiens]	0	56.322	28	5	14	5	311	32.7	6.05	43.56	0	100	13.37	112.9	86.2	100.8	1.79553e+08	1.37088e+08	160324845	6.11164e+07	121078540	160324845	High	High	High
High	Master Protein	Q15833	Syntaxin-binding protein 2 [OS=Homo sapiens]	0	56.204	18	7	14	7	593	66.4	6.55	41.32	0	100	30.16	85.6	79.8	134.7	6.319e+07	5.88851e+07	9.94237e+07	2.15087e+07	5.20084e+07	9.94237e+07	High	High	High
High	Master Protein	O43707	Alpha-actinin-4 [OS=Homo sapiens]	0	56.077	12	10	15	1	911	104.8	5.44	37.82	0												Not Found	Not Found	High
High	Master Protein	P00488	Coagulation factor XIII A chain [OS=Homo sapiens]	0	55.558	21	8	14	8	732	83.2	6	42.19	0	100	25.76	82.4	88	129.6	7.12348e+07	7.60575e+07	111979368	2.4247e+07	6.71755e+07	111979368	High	High	High
High	Master Protein	Q9Y624	Junctional adhesion molecule A [OS=Homo sapiens]	0	55.396	30	7	14	7	299	32.6	7.9	44.78	0	100	30.14	101.2	69.3	129.6	1.24689e+08	8.54243e+07	159700708	4.24417e+07	75448341	159700708	High	High	High
High	Master Protein	O75955	Flotillin-1 [OS=Homo sapiens]	0	55.345	26	8	15	8	427	47.3	7.49	38.71	0	100	13.44	95.4	89.5	115.1	9.35635e+07	8.77214e+07	112900956	3.18472e+07	7.74772e+07	112900956	High	High	High
High	Master Protein	P15311	Ezrin [OS=Homo sapiens]	0	54.491	19	12	18	6	586	69.4	6.27	41.89	0	100	18.09	116.4	80.6	103	4.19457e+07	2.90439e+07	3.71307e+07	1.42775e+07	25652161	3.71307e+07	High	High	High
High	Master Protein	Q9NZN3	EH domain-containing protein 3 [OS=Homo sapiens]	0	54.085	22	8	9	7	535	60.8	6.57	35.31	1	100	65.01	80.4	47.1	172.6	4.46202e+07	2.61332e+07	95805900	1.51879e+07	2.30814e+07	95805900	High	High	High
High	Master Protein	Q9Y613	FH1/FH2 domain-containing protein 1 [OS=Homo sapiens]	0	53.289	14	8	13	8	1164	126.5	6.39	38.3	0	100	39.04	136.5	104.6	58.9	1.73724e+08	1.33121e+08	7.48909e+07	59132234	1.17575e+08	7.48909e+07	High	High	High
High	Master Protein	P16070	CD44 antigen [OS=Homo sapiens]	0	53.284	11	7	14	7	742	81.5	5.33	45.71	0	100	31.9	82.9	80.3	136.8	7.68335e+07	7.44604e+07	126836294	2.61527e+07	6.57648e+07	126836294	High	High	High
High	Master Protein	A0M8Q6	Immunoglobulin lambda constant 7 [OS=Homo sapiens]	0	52.524	46	4	41	1	106	11.2	8.29	155.62	0	100				300			13766054			13766054	Not Found	Not Found	High
High	Master Protein	P30048	Thioredoxin-dependent peroxide reductase, mitochondrial [OS=Homo sapiens]	0	52.205	35	6	12	6	256	27.7	7.78	40.25	0	100	42.43	90.3	63.3	146.5	5.75947e+07	4.03763e+07	93449347	1.96042e+07	3.56611e+07	93449347	High	High	High
High	Master Protein	Q16181	Septin-7 [OS=Homo sapiens]	0	52.09	17	7	20	6	437	50.6	8.63	46.32	0	100	13.35	104	85.1	110.9	8.4655e+07	6.93041e+07	90300475	2.8815e+07	6.12107e+07	90300475	High	High	High
High	Master Protein	P00558	Phosphoglycerate kinase 1 [OS=Homo sapiens]	0	51.683	34	9	13	9	417	44.6	8.1	23.37	0	100	35.79	122.5	58.7	118.7	6.83565e+07	3.27679e+07	6.6247e+07	2.32673e+07	2.89413e+07	6.6247e+07	High	High	High
High	Master Protein	P52565	Rho GDP-dissociation inhibitor 1 [OS=Homo sapiens]	0	51.28	25	2	12	2	204	23.2	5.11	40.01	0	100	54.49	41.4	149.2	109.4	8.61249e+07	3.1017e+08	227482305	2.93153e+07	273948230	227482305	High	High	High
High	Master Protein	Q01082	Spectrin beta chain, non-erythrocytic 1 [OS=Homo sapiens]	0	51.198	3	11	20	1	2364	274.4	5.57	45.35	0												Not Found	High	High
High	Master Protein	O00187	Mannan-binding lectin serine protease 2 [OS=Homo sapiens]	0	51.035	15	7	10	7	686	75.7	5.63	23.18	0	100	98.59	46.2	40	213.8	4.01693e+07	3.47648e+07	185813505	1.36729e+07	3.0705e+07	185813505	High	High	High
High	Master Protein	P51572	B-cell receptor-associated protein 31 [OS=Homo sapiens]	0	50.249	22	8	20	8	246	28	8.44	45.52	0	100	23.86	100.1	76.1	123.8	1.93027e+08	1.46791e+08	2.38853e+08	6.57027e+07	129648513	2.38853e+08	High	High	High
High	Master Protein	P33241	Lymphocyte-specific protein 1 [OS=Homo sapiens]	0	49.699	34	5	12	5	339	37.2	4.74	52.89	0	100	18.09	115.2	104.8	80	8.76061e+07	7.97427e+07	60840121	2.98194e+07	7.04302e+07	60840121	High	High	High
High	Master Protein	Q32MZ4	Leucine-rich repeat flightless-interacting protein 1 [OS=Homo sapiens]	0	49.208	15	7	15	6	808	89.2	4.65	33.74	0	100	17.99	119.7	95.9	84.4	3.47024e+07	2.78023e+07	2.4475e+07	1.1812e+07	2.45556e+07	2.4475e+07	High	High	High
High	Master Protein	A0A0B4J1V0	Immunoglobulin heavy variable 3-15 [OS=Homo sapiens]	0	48.516	39	7	18	4	119	12.9	8.62	50.72	3	100	24.09	91.5	81.3	127.2	3.1712e+08	2.81604e+08	440626745	1.07942e+08	248717746	440626745	High	High	High
High	Master Protein	P07203	Glutathione peroxidase 1 [OS=Homo sapiens]	0	48.316	48	6	8	6	203	22.1	6.55	26.61	0	100	45.77	69.8	77.6	152.7	9.41059e+07	1.04621e+08	205891234	3.20319e+07	9.24034e+07	205891234	High	High	High
High	Master Protein	Q6IS14	Eukaryotic translation initiation factor 5A-1-like [OS=Homo sapiens]	0	47.925	42	5	12	5	154	16.8	5	45.36	0	100	21.66	119.2	104.3	76.5	8.85361e+07	7.74666e+07	56838332	3.0136e+07	6.84199e+07	56838332	High	High	High
High	Master Protein	O75083	WD repeat-containing protein 1 [OS=Homo sapiens]	0	47.466	21	9	13	9	606	66.2	6.65	28.53	0	100	52.7	100.7	46.9	152.3	5.06212e+07	2.35964e+07	76562909	1.72305e+07	2.08408e+07	76562909	High	High	High
High	Master Protein	P04843	Dolichyl-diphosphooligosaccharide--protein glycosyltransferase subunit 1 [OS=Homo sapiens]	0	47.368	12	7	14	7	607	68.5	6.38	35.5	0	100	16.23	109.5	81.3	109.3	1.05628e+08	7.84267e+07	105468089	3.59536e+07	6.9268e+07	105468089	High	High	High
High	Master Protein	P01137	Transforming growth factor beta-1 proprotein [OS=Homo sapiens]	0	46.402	20	7	16	7	390	44.3	8.53	52.55	0	100	6.66	107.5	94.6	97.9	2.33803e+08	2.05905e+08	213051084	7.9582e+07	181859130	213051084	High	High	High
High	Master Protein	Q9Y608-4	Isoform 4 of Leucine-rich repeat flightless-interacting protein 2 [OS=Homo sapiens]	0	46.188	26	8	22	7	424	48.3	5.41	34.43	2	100	12.44	97.8	88.8	113.4	1.38976e+08	1.26183e+08	1.6111e+08	4.73047e+07	1.11448e+08	1.6111e+08	High	High	High
High	Master Protein	P07737	Profilin-1 [OS=Homo sapiens]	0	45.533	56	7	11	7	140	15	8.27	29.73	0	100	28.89	113.4	66.8	119.8	1.28265e+08	7.56403e+07	1.35549e+08	4.3659e+07	66806930	1.35549e+08	High	High	High
High	Master Protein	P31151	Protein S100-A7 [OS=Homo sapiens]	0	45.146	32	4	6	4	101	11.5	6.77	19.19	0	100	106.57		37	263		1.16456e+07	8.28688e+07		10285634	8.28688e+07	Not Found	High	High
High	Master Protein	P07357	Complement component C8 alpha chain [OS=Homo sapiens]	0	45.059	17	6	14	6	584	65.1	6.47	27.92	0	100	7.35	92.7	107.4	99.9	5.88342e+07	6.81571e+07	63354246	2.0026e+07	60197679	63354246	High	High	High
High	Master Protein	Q15485	Ficolin-2 [OS=Homo sapiens]	0	44.918	31	7	11	7	313	34	6.77	30.19	0	100	47.25	66.5	79.4	154	9.61667e+07	1.14855e+08	222712789	3.27333e+07	1.01442e+08	222712789	High	High	High
High	Master Protein	Q13561	Dynactin subunit 2 [OS=Homo sapiens]	0	44.916	19	5	9	5	401	44.2	5.21	29.63	0	100	35.46	140	72.6	87.4	8.65773e+07	4.48819e+07	5.39996e+07	2.94693e+07	39640557	5.39996e+07	High	High	High
High	Master Protein	Q13790	Apolipoprotein F [OS=Homo sapiens]	0	44.821	23	4	15	4	326	35.4	5.64	47.95	0	100	22.84	124.8	95.3	79.9	1.01941e+09	7.78522e+08	652268679	3.46989e+08	687605790	652268679	High	High	High
High	Master Protein	Q14254	Flotillin-2 [OS=Homo sapiens]	0	44.806	25	8	11	8	428	47	5.25	29.53	0	100	39.17	87.3	68.8	143.9	7.66753e+07	6.03984e+07	126433092	2.60988e+07	53344972	126433092	High	High	High
High	Master Protein	Q9H0U4	Ras-related protein Rab-1B [OS=Homo sapiens]	0	44.629	25	5	13	4	201	22.2	5.73	35.51	1	100	22.22	110	74.5	115.5	9.49183e+07	6.43226e+07	9.96344e+07	3.23084e+07	5.68109e+07	9.96344e+07	High	High	High
High	Master Protein	P62328	Thymosin beta-4 [OS=Homo sapiens]	0	44.581	75	5	16	5	44	5.1	5.06	44.29	0	100	13.02	114.2	97.3	88.6	8.7675e+08	7.46832e+08	6.80106e+08	2.98429e+08	6.59616e+08	6.80106e+08	High	High	High
High	Master Protein	P20674	Cytochrome c oxidase subunit 5A, mitochondrial [OS=Homo sapiens]	0	44.076	47	4	9	4	150	16.8	6.79	33.91	0	100	21.15	90.5	85.3	124.2	7.94942e+07	7.4934e+07	109157108	2.70583e+07	6.61831e+07	109157108	High	High	High
High	Master Protein	P35613	Basigin [OS=Homo sapiens]	0	44.016	23	6	12	6	385	42.2	5.66	35.35	0	100	5.39	101.1	94.1	104.7	1.62159e+08	1.50918e+08	1.67907e+08	55195941	133294075	1.67907e+08	High	High	High
High	Master Protein	Q96AG4	Leucine-rich repeat-containing protein 59 [OS=Homo sapiens]	0	43.708	34	8	13	8	307	34.9	9.57	26.69	0	100	28.03	112.8	67.9	119.3	8.50139e+07	5.11417e+07	8.99361e+07	28937122	4.51693e+07	8.99361e+07	High	High	High
High	Master Protein	P05546	Heparin cofactor 2 [OS=Homo sapiens]	0	43.6	10	6	21	6	499	57	6.9	53.07	0	100	22.61	75.4	104.8	119.8	3.82135e+08	5.31367e+08	607485506	1.30071e+08	469313045	607485506	High	High	High
High	Master Protein	O00429	Dynamin-1-like protein [OS=Homo sapiens]	0	43.553	13	7	10	7	736	81.8	6.81	34.44	0	100	67.27	66.7	55.9	177.4	4.17166e+07	3.49192e+07	110919670	1.41995e+07	30841343	110919670	High	High	High
High	Master Protein	Q9NQ79	Cartilage acidic protein 1 [OS=Homo sapiens]	0	43.491	19	9	13	9	661	71.4	5.12	36.33	0	100	78.22	49.5	60.4	190.1	3.9279e+07	4.79472e+07	150870560	1.33698e+07	4.23479e+07	150870560	High	High	High
High	Master Protein	Q14520	Hyaluronan-binding protein 2 [OS=Homo sapiens]	0	43.375	23	7	14	7	560	62.6	6.54	37.5	0	100	33.94	71.2	137.4	91.4	5.5594e+07	1.07354e+08	71439787	1.89231e+07	9.48168e+07	71439787	High	High	High
High	Master Protein	O14983	Sarcoplasmic/endoplasmic reticulum calcium ATPase 1 [OS=Homo sapiens]	0	43.167	6	3	8	1	1001	110.2	5.16	34.92	0	100				300			30177390			30177390	Not Found	Not Found	High
High	Master Protein	Q05209	Tyrosine-protein phosphatase non-receptor type 12 [OS=Homo sapiens]	0	42.562	12	6	12	6	780	88.1	5.62	27.81	0	100	30.82	118.5	117.1	64.4	6.34895e+07	6.27416e+07	3.45202e+07	2.16106e+07	55414545	3.45202e+07	High	High	High
High	Master Protein	P13987	CD59 glycoprotein [OS=Homo sapiens]	0	42.286	28	5	13	5	128	14.2	6.48	41.85	0	100	14.16	116.2	94	89.8	3.35174e+08	2.71215e+08	259169201	1.14087e+08	239541912	259169201	High	High	High
High	Master Protein	O00139-2	Isoform 2 of Kinesin-like protein KIF2A [OS=Homo sapiens]	0	41.844	17	7	11	7	660	75	6.4	29.48	0	100	56.66	103.4	41.7	154.9	4.28449e+07	1.72671e+07	6.41379e+07	1.45836e+07	1.52506e+07	6.41379e+07	High	High	High
High	Master Protein	P31946	14-3-3 protein beta/alpha [OS=Homo sapiens]	0	41.495	35	7	12	2	246	28.1	4.83	34.23	0	100	63.27	156.3	112.2	31.5	8.09657e+07	5.81105e+07	16332212	27559192	51324336	16332212	High	High	High
High	Master Protein	P13747	HLA class I histocompatibility antigen, alpha chain E [OS=Homo sapiens]	0	41.479	24	6	6	3	358	40	5.83	15.55	0	100	116.94		26	274		2.13373e+06	22522864		1.88455e+06	22522864	Not Found	Peak Found	High
High	Master Protein	P01701	Immunoglobulin lambda variable 1-51 [OS=Homo sapiens]	0	41.36	43	3	16	3	117	12.2	7.03	38.32	0	100	29.69	72.4	96.3	131.4	1.94057e+08	2.58135e+08	352324274	6.60532e+07	227989966	352324274	High	High	High
High	Master Protein	Q9NVA2	Septin-11 [OS=Homo sapiens]	0	41.305	27	8	15	4	429	49.4	6.81	43.35	0	100	15.93	98.9	84.7	116.5	3.90914e+07	3.34709e+07	4.60407e+07	1.3306e+07	29562090	4.60407e+07	High	High	High
High	Master Protein	P02753	Retinol-binding protein 4 [OS=Homo sapiens]	0	40.648	46	6	12	6	201	23	6.07	26.8	0	100	21.02	76.9	105	118	8.89896e+07	1.21527e+08	136581092	3.02904e+07	1.07335e+08	136581092	High	High	High
High	Master Protein	Q07021	Complement component 1 Q subcomponent-binding protein, mitochondrial [OS=Homo sapiens]	0	40.586	15	3	9	3	282	31.3	4.84	37.19	0	100	10.02	105.8	88.4	105.8	7.64153e+07	6.38766e+07	76417474	2.60103e+07	56417010	76417474	High	High	High
High	Master Protein	P52566	Rho GDP-dissociation inhibitor 2 [OS=Homo sapiens]	0	39.711	20	3	6	3	201	23	5.21	16.41	0	100	14.58	111.9	83.7	104.4	8.87121e+07	6.63903e+07	82806504	3.01959e+07	58637145	82806504	High	High	High
High	Master Protein	P60953	Cell division control protein 42 homolog [OS=Homo sapiens]	0	39.494	37	6	12	5	191	21.2	6.55	32.07	1	100	19.04	111	78	111	1.63627e+08	1.15032e+08	1.63676e+08	5.56954e+07	1.01598e+08	1.63676e+08	High	High	High
High	Master Protein	P23219	Prostaglandin G/H synthase 1 [OS=Homo sapiens]	0	39.458	19	6	8	6	599	68.6	7.23	26.28	0	100	67.1	74.1	49.7	176.2	5.70317e+07	3.82156e+07	135523378	1.94125e+07	33752761	135523378	High	High	High
High	Master Protein	Q92619	Rho GTPase-activating protein 45 [OS=Homo sapiens]	0	39.429	6	6	13	6	1136	124.5	6.1	29.56	0	100	29.16	87.1	79.5	133.4	3.38329e+07	3.08643e+07	51792278	1.15161e+07	2.72599e+07	51792278	High	High	High
High	Master Protein	O14745	Na(+)/H(+) exchange regulatory cofactor NHE-RF1 [OS=Homo sapiens]	0	39.13	32	6	8	6	358	38.8	5.77	13.79	0	100	53.76	106.3	43.4	150.3	3.17388e+07	1.29405e+07	4.48665e+07	1.08033e+07	11429314	4.48665e+07	High	Peak Found	High
High	Master Protein	P20851	C4b-binding protein beta chain [OS=Homo sapiens]	0	39.047	28	6	20	6	252	28.3	5.14	57.49	0	100	10.54	107.2	104.9	87.9	2.16528e+08	2.11977e+08	177577437	7.37021e+07	1.87222e+08	177577437	High	High	High
High	Master Protein	P07359	Platelet glycoprotein Ib alpha chain [OS=Homo sapiens]	0	38.901	8	4	12	4	652	71.5	6.29	26.42	0	100	18.67	95	84.3	120.7	4.76236e+07	4.22894e+07	60498681	16210157	37350787	60498681	High	High	High
High	Master Protein	O15145	Actin-related protein 2/3 complex subunit 3 [OS=Homo sapiens]	0	38.899	22	4	9	4	178	20.5	8.59	26.91	0	100	33.79	95.8	68.5	135.7	1.15464e+08	8.2575e+07	163542874	3.93016e+07	7.29318e+07	163542874	High	High	High
High	Master Protein	Q6UWL2	Sushi domain-containing protein 1 [OS=Homo sapiens]	0	38.237	10	6	10	6	747	82.7	6.43	29	0	100	36.35	139.1	67.2	93.7	6.03021e+07	2.91367e+07	4.06385e+07	2.05257e+07	2.57341e+07	4.06385e+07	High	High	High
High	Master Protein	Q92614	Unconventional myosin-XVIIIa [OS=Homo sapiens]	0	38.1	5	5	8	5	2054	233	6.3	23.93	0	100	29.4	133.4	88.8	77.9	4.81043e+07	3.20163e+07	2.80908e+07	1.63738e+07	2.82774e+07	2.80908e+07	High	High	High
High	Master Protein	P50851-2	Isoform 2 of Lipopolysaccharide-responsive and beige-like anchor protein [OS=Homo sapiens]	0	38.067	2	4	12	4	2851	317.5	5.57	31.52	0	100	15.03	117.2	93.3	89.5	6.95069e+07	5.53042e+07	53070947	2.36588e+07	48845711	53070947	High	High	High
High	Master Protein	P55209	Nucleosome assembly protein 1-like 1 [OS=Homo sapiens]	0	38.04	10	3	6	3	391	45.3	4.46	19.44	0	100	19.11	117.5	79.6	103	7.82551e+07	5.30206e+07	68587297	2.66365e+07	46828779	68587297	High	High	High
High	Master Protein	Q13464	Rho-associated protein kinase 1 [OS=Homo sapiens]	0	38.001	8	8	12	5	1354	158.1	5.9	22.99	0	100	11.8	107	86.4	106.6	2.88752e+07	2.33117e+07	28778660	9828552	20589315	28778660	High	High	High
High	Master Protein	P61981	14-3-3 protein gamma [OS=Homo sapiens]	0	37.988	31	7	14	3	247	28.3	4.89	39.3	1	100	5.14	101.4	94.3	104.3	1.49375e+08	1.38851e+08	1.53554e+08	5.08444e+07	122636152	1.53554e+08	High	High	High
High	Master Protein	P09486	SPARC [OS=Homo sapiens]	0	37.934	25	5	11	5	303	34.6	4.84	35.02	0	100	20.85	119.5	102.5	78	1.06108e+08	9.09944e+07	69283025	36117100	8.0368e+07	69283025	High	High	High
High	Master Protein	P07384	Calpain-1 catalytic subunit [OS=Homo sapiens]	0	37.625	11	7	12	7	714	81.8	5.67	22.54	0	100	47.57	86.8	60.4	152.8	5.22511e+07	3.63627e+07	9.1954e+07	1.77853e+07	3.21163e+07	9.1954e+07	High	High	High
High	Master Protein	Q9Y6Z7	Collectin-10 [OS=Homo sapiens]	0	37.581	21	6	13	6	277	30.7	7.33	29.17	0	100	15.26	83.1	112.7	104.2	7.33849e+07	9.95658e+07	9.20739e+07	2.49788e+07	87938408	9.20739e+07	High	High	High
High	Master Protein	P62873	Guanine nucleotide-binding protein G(I)/G(S)/G(T) subunit beta-1 [OS=Homo sapiens]	0	37.564	25	4	7	4	340	37.4	6	21.21	0	100	13.22	104.2	85.2	110.6	1.70089e+08	1.39012e+08	180473873	5.78949e+07	122778038	180473873	High	High	High
High	Master Protein	P10599	Thioredoxin [OS=Homo sapiens]	0	37.088	45	4	9	4	105	11.7	4.92	36.8	0	100	17.47	105.5	80.5	114.1	1.36661e+08	1.04259e+08	1.47832e+08	46516732	92083367	1.47832e+08	High	High	High
High	Master Protein	Q16851-2	Isoform 2 of UTP--glucose-1-phosphate uridylyltransferase [OS=Homo sapiens]	0	36.107	18	7	11	1	497	55.6	7.88	28.29	0	100	39		108.6	191.4		6.70302e+06	11808569		5.92023e+06	11808569	Not Found	Peak Found	High
High	Master Protein	P33176	Kinesin-1 heavy chain [OS=Homo sapiens]	0	36.096	10	8	16	8	963	109.6	6.51	35.07	0	100	15.77	106.2	111.7	82.1	1.45147e+08	1.52591e+08	1.12105e+08	4.94054e+07	134770838	1.12105e+08	High	High	High
High	Master Protein	P00915	Carbonic anhydrase 1 [OS=Homo sapiens]	0	35.668	23	4	7	4	261	28.9	7.12	25.08	0	100	39.57	102.3	59.3	138.4	3.90488e+07	2.26409e+07	52803777	1.32915e+07	19996887	52803777	High	High	High
High	Master Protein	P13073	Cytochrome c oxidase subunit 4 isoform 1, mitochondrial [OS=Homo sapiens]	0	35.637	23	5	11	5	169	19.6	9.51	28.65	0	100	11.63	109.8	87.1	103.1	1.36001e+08	1.07948e+08	1.27682e+08	4.6292e+07	9.53417e+07	1.27682e+08	High	High	High
High	Master Protein	P26447	Protein S100-A4 [OS=Homo sapiens]	0	35.427	56	7	23	7	101	11.7	6.11	48.72	0	100	26.93	124.7	104.1	71.3	4.43022e+08	3.69913e+08	253280342	1.50796e+08	3.26714e+08	253280342	High	High	High
High	Master Protein	O95445	Apolipoprotein M [OS=Homo sapiens]	0	35.395	24	8	30	8	188	21.2	6.01	62.96	0	100	41.01	135.2	109.9	55	3.34892e+09	2.72192e+09	1.36154e+09	1.13991e+09	2404048743	1.36154e+09	High	High	High
High	Master Protein	P38646	Stress-70 protein, mitochondrial [OS=Homo sapiens]	0	35.125	11	6	9	6	679	73.6	6.16	20.16	0	100	36.73	141.9	73.4	84.7	4.71907e+07	2.44059e+07	2.81684e+07	1.60628e+07	21555789	2.81684e+07	High	High	High
High	Master Protein	Q9H4M9	EH domain-containing protein 1 [OS=Homo sapiens]	0	34.924	15	4	6	3	534	60.6	6.83	21.3	0	100	39.84	137.4	58.1	104.5	2.3926e+07	1.0117e+07	18200434	8143971	8935553	18200434	High	High	High
High	Master Protein	P78371	T-complex protein 1 subunit beta [OS=Homo sapiens]	0	34.799	19	7	9	7	535	57.5	6.46	21.76	0	100	60.54	116	33.1	150.9	4.34267e+07	1.23701e+07	5.64801e+07	14781607	1.09255e+07	5.64801e+07	High	High	High
High	Master Protein	Q8WWA1	Transmembrane protein 40 [OS=Homo sapiens]	0	34.225	21	4	9	4	233	25.5	5.59	16.3	0	100	37.19	112.9	129	58.1	3.56365e+07	4.07133e+07	1.8328e+07	1.213e+07	35958721	1.8328e+07	High	High	High
High	Master Protein	P13224	Platelet glycoprotein Ib beta chain [OS=Homo sapiens]	0	34.173	25	7	9	7	206	21.7	9.31	25.99	0	100	138.1	8.9	32.2	258.9	2.51023e+07	9.12282e+07	732558604	8544342	8.05745e+07	732558604	High	High	High
High	Master Protein	P13647	Keratin, type II cytoskeletal 5 [OS=Homo sapiens]	0	33.906	13	7	9	4	590	62.3	7.74	20.77	0	100	164.66	4.6	5.3	290.1	654523	744733	4.11199e+07	222787	657762	4.11199e+07	Peak Found	High	High
High	Master Protein	P35609-2	Isoform 2 of Alpha-actinin-2 [OS=Homo sapiens]	0	33.777	7	5	8	1	894	103.9	5.52	22.3	0	100	37.82	143.2	72.9	83.9	1.50945e+08	7.68011e+07	88487608	51378908	67832216	88487608	High	Peak Found	Peak Found
High	Master Protein	Q08722	Leukocyte surface antigen CD47 [OS=Homo sapiens]	0	33.701	11	5	11	5	323	35.2	7.21	32.74	0	100	46.14	78.4	68.6	153	2.23308e+08	1.95232e+08	435479886	7.60098e+07	1.72433e+08	435479886	High	High	High
High	Master Protein	O75558	Syntaxin-11 [OS=Homo sapiens]	0	33.532	17	5	11	5	287	33.2	6.55	28.7	0	100	38.03	135.2	59.7	105.1	5.87206e+07	2.59162e+07	4.56525e+07	19987362	22889677	4.56525e+07	High	High	High
High	Master Protein	Q01433	AMP deaminase 2 [OS=Homo sapiens]	0	33.308	9	7	11	7	879	100.6	6.93	18.69	0	100	22.91	94.7	80.2	125.1	4.29479e+07	3.63985e+07	56758150	1.46186e+07	3.21479e+07	56758150	High	High	High
High	Master Protein	O43182	Rho GTPase-activating protein 6 [OS=Homo sapiens]	0	32.675	8	4	7	4	974	105.9	7.36	13.97	0	100	23.07	174.5	125.5		1.7018e+07	1.22448e+07		5.79261e+06	10814873		High	High	High
High	Master Protein	Q9HBI1	Beta-parvin [OS=Homo sapiens]	0	32.608	14	4	8	4	364	41.7	6.73	27.6	0	100	36.93	97.5	64.4	138.1	8.92795e+07	5.90069e+07	126554415	3.0389e+07	52116013	126554415	High	High	High
High	Master Protein	P07360	Complement component C8 gamma chain [OS=Homo sapiens]	0	32.527	23	3	7	3	202	22.3	8.31	27.16	0	100	47.49	56.4	93	150.6	3.21911e+07	5.30769e+07	85964305	10957228	4.68785e+07	85964305	Peak Found	High	High
High	Master Protein	Q9H939	Proline-serine-threonine phosphatase-interacting protein 2 [OS=Homo sapiens]	0	32.351	18	7	9	7	334	38.8	8.48	21.01	0	100	25.21	115.5	70.9	113.6	4.39358e+07	2.69724e+07	4.32081e+07	1.49549e+07	23822569	4.32081e+07	High	High	High
High	Master Protein	P53396	ATP-citrate synthase [OS=Homo sapiens]	0	32.202	7	4	4	4	1101	120.8	7.33	14.32	0	100	101.68	42.2		257.8	8.80352e+06		53846508	2996550		53846508	High	Not Found	High
High	Master Protein	P54819	Adenylate kinase 2, mitochondrial [OS=Homo sapiens]	0	32.128	28	5	6	5	239	26.5	7.81	21.53	0	100	99.73	41.2	43.7	215.2	1.44523e+07	1.53383e+07	7.55435e+07	4.91929e+06	1.35471e+07	7.55435e+07	Peak Found	High	High
High	Master Protein	P08133	Annexin A6 [OS=Homo sapiens]	0	31.56	9	4	4	4	673	75.8	5.6	14.04	0	100	148.05	12.8	16.3	270.9	1.54978e+06	1.97879e+06	3.28967e+07	527517	1.7477e+06	3.28967e+07	Peak Found	High	High
High	Master Protein	P48643	T-complex protein 1 subunit epsilon [OS=Homo sapiens]	0	30.925	13	4	8	4	541	59.6	5.66	31.28	0	100	58.14	93.5	45.4	161.1	1.92037e+07	9.31276e+06	3.30748e+07	6536564	8225207	3.30748e+07	High	High	High
High	Master Protein	P30044	Peroxiredoxin-5, mitochondrial [OS=Homo sapiens]	0	30.839	45	6	10	6	214	22.1	8.7	21.93	0	100	35.28	107.7	130.8	61.5	1.0164e+08	1.23504e+08	58074120	34596225	1.09081e+08	58074120	High	High	High
High	Master Protein	P01768	Immunoglobulin heavy variable 3-30 [OS=Homo sapiens]	0	30.614	28	3	13	3	117	12.9	8.92	33.39	0	100	14.37	116.6	91.9	91.5	1.95841e+08	1.54335e+08	153727440	6.66606e+07	136311304	153727440	High	High	High
High	Master Protein	P51659	Peroxisomal multifunctional enzyme type 2 [OS=Homo sapiens]	0	30.562	8	3	4	3	736	79.6	8.84	16.13	0	100	106		37.6	262.4		2.3776e+06	1.66096e+07		2.09994e+06	1.66096e+07	Not Found	Peak Found	High
High	Master Protein	O15511	Actin-related protein 2/3 complex subunit 5 [OS=Homo sapiens]	0	30.371	41	6	12	6	151	16.3	5.67	28.92	0	100	16.32	113.2	81.7	105.1	1.90735e+08	1.3777e+08	177198474	64922391	1.21681e+08	177198474	High	High	High
High	Master Protein	Q16851	UTP--glucose-1-phosphate uridylyltransferase [OS=Homo sapiens]	0	30.315	15	7	11	1	508	56.9	8.15	26.26	6	100	21.41	117.9	105.9	76.3	1.05791e+08	9.50307e+07	68458863	3.60093e+07	83932914	68458863	Peak Found	Peak Found	High
High	Master Protein	P25942	Tumor necrosis factor receptor superfamily member 5 [OS=Homo sapiens]	0	29.719	37	5	8	5	277	30.6	5.76	27.19	0	100	17.87	120.2	93.7	86.1	1.19401e+08	9.30828e+07	8.55957e+07	4.06417e+07	82212528	8.55957e+07	High	High	High
High	Master Protein	P31146	Coronin-1A [OS=Homo sapiens]	0	29.591	17	6	6	5	461	51	6.68	17.78	0	100	81.57	64.7	42	193.3	3.75327e+07	2.43469e+07	112045090	1.27754e+07	2.15037e+07	112045090	High	Peak Found	High
High	Master Protein	Q09666	Neuroblast differentiation-associated protein AHNAK [OS=Homo sapiens]	0	29.501	5	5	13	5	5890	628.7	6.15	28.82	0	100	27.34	124.8	104.5	70.7	8.04358e+07	6.73696e+07	4.5553e+07	2.73788e+07	5.95021e+07	4.5553e+07	High	High	High
High	Master Protein	P50148	Guanine nucleotide-binding protein G(q) subunit alpha [OS=Homo sapiens]	0	29.476	15	4	4	4	359	42.1	5.68	13.85	0	100	93.99	54.1	37.7	208.1	2.12395e+07	1.48107e+07	81660863	7229513	1.30811e+07	81660863	Peak Found	Peak Found	High
High	Master Protein	P59998	Actin-related protein 2/3 complex subunit 4 [OS=Homo sapiens]	0	29.284	30	5	7	5	168	19.7	8.43	16.68	0	100	24.58	76.2	98.5	125.3	7.52884e+07	9.72764e+07	123768344	2.56267e+07	85916349	123768344	High	High	High
High	Master Protein	P04921	Glycophorin-C [OS=Homo sapiens]	0	29.281	21	2	5	2	128	13.8	4.84	20.93	0	100	17.19	119	85.5	95.6	1.42911e+08	1.02646e+08	114794880	48644096	90658928	114794880	Peak Found	High	High
High	Master Protein	P14854	Cytochrome c oxidase subunit 6B1 [OS=Homo sapiens]	0	29.17	85	5	11	5	86	10.2	7.05	32.56	0	100	16.31	118.6	88.1	93.3	2.46625e+08	1.83177e+08	194138876	83946587	161785249	194138876	High	High	High
High	Master Protein	Q9NZP8	Complement C1r subcomponent-like protein [OS=Homo sapiens]	0	28.93	9	3	5	2	487	53.5	7.2	19.33	0	100	33.5	85.9	75.8	138.2	8.15868e+06	7.20042e+06	13126526	2.77706e+06	6359543	13126526	High	Peak Found	High
High	Master Protein	Q9Y6W5	Actin-binding protein WASF2 [OS=Homo sapiens]	0	28.884	14	4	8	4	498	54.3	5.53	16.22	0	100	39.05	134.5	107.9	57.6	1.09692e+07	8.80098e+06	4.6986e+06	3.73371e+06	7.77319e+06	4.6986e+06	High	High	High
High	Master Protein	O75015	Low affinity immunoglobulin gamma Fc region receptor III-B [OS=Homo sapiens]	0	28.67	17	3	8	2	233	26.2	6.71	27.38	0	100	33.43	61.6	115.8	122.6	2.33684e+07	4.3938e+07	46498542	7954155	38806884	46498542	High	High	High
High	Master Protein	Q92686	Neurogranin [OS=Homo sapiens]	0	28.613	73	3	11	3	78	7.6	7.87	24.33	0	100	11.75	105.7	107.8	86.5	5.1384e+07	5.23882e+07	42036342	1.74901e+07	46270231	42036342	High	High	High
High	Master Protein	P25705	ATP synthase subunit alpha, mitochondrial [OS=Homo sapiens]	0	28.603	11	5	6	5	553	59.7	9.13	18.42	0	100	103.16	45.9	35.1	219	1.8802e+07	1.43621e+07	89597305	6.39984e+06	1.26849e+07	89597305	Peak Found	High	High
High	Master Protein	P11169	Solute carrier family 2, facilitated glucose transporter member 3 [OS=Homo sapiens]	0	28.577	7	2	8	2	496	53.9	7.2	22.4	0	100	9.07	109.7	98.5	91.8	1.38107e+08	1.23977e+08	1.15507e+08	4.7009e+07	109498859	1.15507e+08	High	High	High
High	Master Protein	P61586	Transforming protein RhoA [OS=Homo sapiens]	0	28.507	29	4	6	4	193	21.8	6.1	15.67	0	100	28.51	111.4	67.6	121.1	4.67767e+07	2.83822e+07	5.08656e+07	1.59219e+07	25067699	5.08656e+07	High	High	High
High	Master Protein	P00387	NADH-cytochrome b5 reductase 3 [OS=Homo sapiens]	0	28.483	15	4	6	4	301	34.2	7.59	14.3	0	100	89.16	67.8	31.4	200.8	2.18505e+07	1.01332e+07	64732390	7.43749e+06	8949854	64732390	Peak Found	Peak Found	High
High	Master Protein	P27918	Properdin [OS=Homo sapiens]	0	28.439	11	3	5	3	469	51.2	7.9	11	0	100	30.9	84.3	80.1	135.6	3.23473e+07	3.0707e+07	52007403	1.10104e+07	2.7121e+07	52007403	Peak Found	High	High
High	Master Protein	P30273	High affinity immunoglobulin epsilon receptor subunit gamma [OS=Homo sapiens]	0	28.272	30	5	7	5	86	9.7	7.12	13.66	0	100	41.79	93	62.2	144.9	8.57121e+07	5.7301e+07	133531761	29174751	5.06093e+07	133531761	High	High	High
High	Master Protein	P29692	Elongation factor 1-delta [OS=Homo sapiens]	0	28.261	17	3	5	2	281	31.1	5.01	20.47	0	100	42.3	73.4	77.8	148.8	1.34988e+07	1.42961e+07	2.73463e+07	4594748	12626582	2.73463e+07	High	High	High
High	Master Protein	P15153	Ras-related C3 botulinum toxin substrate 2 [OS=Homo sapiens]	0	28.043	35	5	8	2	192	21.4	7.61	17.35	0	100	32.18	133.6	69.5	96.9	3.19653e+07	1.66263e+07	23169970	1.08804e+07	1.46846e+07	23169970	High	Peak Found	High
High	Master Protein	P63000	Ras-related C3 botulinum toxin substrate 1 [OS=Homo sapiens]	0	28.015	34	5	8	2	192	21.4	8.5	17.18	2	100	48.89	89.8	57	153.2	6.83627e+07	4.34298e+07	116650476	2.32694e+07	3.8358e+07	116650476	Peak Found	High	Peak Found
High	Master Protein	Q9BXR6	Complement factor H-related protein 5 [OS=Homo sapiens]	0	28	13	6	10	4	569	64.4	7.06	25.08	0	100	25.67	128.5	92.9	78.6	5.32588e+07	3.85035e+07	32597261	1.81283e+07	34006996	32597261	High	High	High
High	Master Protein	A0FGR8	Extended synaptotagmin-2 [OS=Homo sapiens]	0	27.986	6	2	6	2	921	102.3	9.26	19.53	0	100	89.64	203.4	52.4	44.2	6.99567e+07	1.8029e+07	15193427	2.38119e+07	1.59236e+07	15193427	High	High	High
High	Master Protein	Q12805	EGF-containing fibulin-like extracellular matrix protein 1 [OS=Homo sapiens]	0	27.986	18	4	5	4	493	54.6	5.07	16.77	0	100	56.11	36.2	122	141.8	4.75722e+06	1.60206e+07	1.86179e+07	1.61927e+06	1.41497e+07	1.86179e+07	High	High	High
High	Master Protein	Q14165	Malectin [OS=Homo sapiens]	0	27.912	15	4	9	4	292	32.2	5.41	28.95	0	100	56.04	75.8	60.1	164.1	1.81319e+07	1.43719e+07	39231428	6.17174e+06	1.26936e+07	39231428	High	High	High
High	Master Protein	P60900	Proteasome subunit alpha type-6 [OS=Homo sapiens]	0	27.856	22	4	6	4	246	27.4	6.76	20.75	0	100	107.61	43	32.8	224.1	1.39691e+07	1.06556e+07	7.27348e+07	4754801	9.41124e+06	7.27348e+07	High	High	High
High	Master Protein	P18859	ATP synthase-coupling factor 6, mitochondrial [OS=Homo sapiens]	0	27.614	56	3	8	3	108	12.6	9.52	32.73	0	100	42.98	132.9	115.7	51.4	2.10054e+08	1.82962e+08	81197394	7.14984e+07	161595824	81197394	High	High	High
High	Master Protein	P07919	Cytochrome b-c1 complex subunit 6, mitochondrial [OS=Homo sapiens]	0	27.521	42	4	6	4	91	10.7	4.44	8.85	0	100	11.35	106.3	86.9	106.8	2.73275e+07	2.23497e+07	2.7481e+07	9301756	1.97396e+07	2.7481e+07	High	High	High
High	Master Protein	P61160	Actin-related protein 2 [OS=Homo sapiens]	0	27.479	16	5	9	5	394	44.7	6.74	21.58	0	100	23.19	95.7	79.3	125.1	7.56155e+07	6.26628e+07	9.88448e+07	25738070	5.5345e+07	9.88448e+07	High	High	High
High	Master Protein	O94919	Endonuclease domain-containing 1 protein [OS=Homo sapiens]	0	27.458	15	7	9	7	500	55	5.71	16.3	0	100	47.34	77.5	68.1	154.4	3.03162e+07	2.66741e+07	60431284	1.03191e+07	2.35591e+07	60431284	High	High	High
High	Master Protein	P10606	Cytochrome c oxidase subunit 5B, mitochondrial [OS=Homo sapiens]	0	27.389	30	5	13	5	129	13.7	8.81	34.18	0	100	15.66	117.3	95.8	86.9	2.72393e+08	2.22413e+08	201677368	92717428	1.96439e+08	201677368	High	High	High
High	Master Protein	P26641	Elongation factor 1-gamma [OS=Homo sapiens]	0	27.311	13	5	5	5	437	50.1	6.67	16.92	0	100	21.2	89.3	86.3	124.4	3.78644e+07	3.66034e+07	5.27677e+07	12888327	3.23288e+07	5.27677e+07	High	Peak Found	High
High	Master Protein	Q9UJU6	Drebrin-like protein [OS=Homo sapiens]	0	27.175	20	6	8	6	430	48.2	5.05	23.16	0	100	13.91	115.3	96.6	88.1	8.18614e+07	6.85659e+07	62568196	2.78641e+07	60558744	62568196	High	High	High
High	Master Protein	P37802	Transgelin-2 [OS=Homo sapiens]	0	27.045	24	6	7	6	199	22.4	8.25	13.09	0	100	15.77	99	84.8	116.3	7.93353e+07	6.79746e+07	9.32207e+07	27004207	6.00365e+07	9.32207e+07	High	High	High
High	Master Protein	Q15365	Poly(rC)-binding protein 1 [OS=Homo sapiens]	0	26.808	19	4	4	4	356	37.5	7.09	13.12	0	100	122.6	41.4	17.7	240.9	1.58173e+07	6.76771e+06	92057158	5.3839e+06	5.97737e+06	92057158	Peak Found	Peak Found	High
High	Master Protein	P08238	Heat shock protein HSP 90-beta [OS=Homo sapiens]	0	26.684	9	5	6	2	724	83.2	5.03	16.34	2	100	35.35	95.5	67.1	137.4	4.42289e+07	3.11147e+07	6.36666e+07	15054667	2.74811e+07	6.36666e+07	Peak Found	Peak Found	High
High	Master Protein	Q9BSJ8	Extended synaptotagmin-1 [OS=Homo sapiens]	0	26.125	5	3	4	3	1104	122.8	5.83	16.44	0	100	41.84		105.6	194.4		1.18751e+07	2.18553e+07		10488277	2.18553e+07	Not Found	Peak Found	High
High	Master Protein	Q9C0C9	(E3-independent) E2 ubiquitin-conjugating enzyme [OS=Homo sapiens]	0	26.028	7	4	4	4	1292	141.2	5.12	12.81	0	100	32.48	96	69.7	134.3	9.7638e+06	7.08405e+06	1.36518e+07	3.32341e+06	6256768	1.36518e+07	High	High	High
High	Master Protein	P05141	ADP/ATP translocase 2 [OS=Homo sapiens]	0	25.864	14	4	9	2	298	32.8	9.69	23.01	2	100	26.79	125.2	71.9	103	1.74667e+08	1.00263e+08	143656765	5.94534e+07	8.85539e+07	143656765	High	High	High
High	Master Protein	P05165	Propionyl-CoA carboxylase alpha chain, mitochondrial [OS=Homo sapiens]	0	25.808	6	3	8	3	728	80	7.52	20.53	0	100	2.35	102.6	99.5	98	1.87476e+07	1.81796e+07	17905642	6.38131e+06	16056607	17905642	High	High	High
High	Master Protein	Q99497	Parkinson disease protein 7 [OS=Homo sapiens]	0	25.675	29	4	6	4	189	19.9	6.79	22.73	0	100	56.28	69.8	65.2	164.9	1.62339e+07	1.51716e+07	3.83498e+07	5.5257e+06	1.33998e+07	3.83498e+07	High	High	High
High	Master Protein	P00441	Superoxide dismutase [Cu-Zn] [OS=Homo sapiens]	0	25.659	51	5	12	5	154	15.9	6.13	23.26	0	100	39.36	94.6	63.6	141.8	4.11697e+07	2.76931e+07	6.17134e+07	1.40134e+07	24459098	6.17134e+07	High	High	High
High	Master Protein	Q08380	Galectin-3-binding protein [OS=Homo sapiens]	0	25.617	14	5	7	5	585	65.3	5.27	19.26	0	100	15.82	106.7	111.4	81.9	5.4216e+07	5.66003e+07	41639142	1.84541e+07	4.99904e+07	41639142	High	High	High
High	Master Protein	Q16610	Extracellular matrix protein 1 [OS=Homo sapiens]	0	25.569	15	5	7	5	540	60.6	6.71	14.95	0	100	20.87	122	80.4	97.6	7.72651e+07	5.09534e+07	6.183e+07	2.62996e+07	4.5003e+07	6.183e+07	High	High	High
High	Master Protein	Q16555	Dihydropyrimidinase-related protein 2 [OS=Homo sapiens]	0	25.439	12	4	4	4	572	62.3	6.38	10.83	0	100	120.01	35.2	26.3	238.5	6.69801e+06	5.01173e+06	4.53915e+07	2279874	4.42646e+06	4.53915e+07	High	Peak Found	High
High	Master Protein	P22234	Bifunctional phosphoribosylaminoimidazole carboxylase/phosphoribosylaminoimidazole succinocarboxamide synthetase [OS=Homo sapiens]	0	25.203	13	4	7	4	425	47	7.23	21.01	0	100	15.72	118.1	90.8	91.1	5.04629e+07	3.87749e+07	38899213	17176593	3.42467e+07	38899213	High	High	High
High	Master Protein	P08637	Low affinity immunoglobulin gamma Fc region receptor III-A [OS=Homo sapiens]	0	25.125	11	3	6	2	254	29.1	8.07	18.44	1	100	5.18	101.9	94.1	104	4.50657e+07	4.16313e+07	45980523	1.53395e+07	3.67695e+07	45980523	High	High	High
High	Master Protein	P12236	ADP/ATP translocase 3 [OS=Homo sapiens]	0	25.12	14	4	7	2	298	32.8	9.74	16.58	0	100	45.39	127.2	47.6	125.2	3.15338e+07	1.1799e+07	31029175	10733500	10421109	31029175	High	Peak Found	Peak Found
High	Master Protein	P28066	Proteasome subunit alpha type-5 [OS=Homo sapiens]	0	25.024	18	3	3	3	241	26.4	4.79	8.92	0	100				300			16219710			16219710	Not Found	Not Found	High
High	Master Protein	O00194	Ras-related protein Rab-27B [OS=Homo sapiens]	0	24.947	30	5	7	5	218	24.6	5.52	16.15	0	100	17.94	90.1	89.2	120.7	2.70572e+08	2.67861e+08	3.62505e+08	9.20976e+07	2.3658e+08	3.62505e+08	High	High	High
High	Master Protein	O95197	Reticulon-3 [OS=Homo sapiens]	0	24.479	4	1	5	1	1032	112.5	4.96	24.98	0	100	59.12	153.9	109.3	36.8	7.9836e+07	5.67195e+07	19071596	27174661	50095754	19071596	High	High	High
High	Master Protein	P01880	Immunoglobulin heavy constant delta [OS=Homo sapiens]	0	24.382	11	3	6	3	430	47.5	7.44	13.11	0	100	28.95	87.5	79.4	133.1	3.19015e+07	2.89188e+07	48497765	1.08587e+07	25541597	48497765	High	High	High
High	Master Protein	A0A0B4J1Y9	Immunoglobulin heavy variable 3-72 [OS=Homo sapiens]	0	24.304	31	4	8	1	119	13.2	7.85	18.97	0	100				300			13689523			13689523	Not Found	Not Found	High
High	Master Protein	P17301	Integrin alpha-2 [OS=Homo sapiens]	0	24.216	6	4	5	4	1181	129.2	5.25	14.97	0	100	64.64	63.8	61.6	174.6	2.22184e+07	2.14354e+07	60803844	7562731	18932142	60803844	Peak Found	High	High
High	Master Protein	Q8IZP0	Abl interactor 1 [OS=Homo sapiens]	0	24.086	8	3	7	3	508	55	7.06	20.9	0	100	29.08	129	100.2	70.8	7.12202e+08	5.52938e+08	3.91074e+08	2.4242e+08	488365501	3.91074e+08	High	High	High
High	Master Protein	P01019	Angiotensinogen [OS=Homo sapiens]	0	23.932	11	5	10	5	485	53.1	6.32	25.94	0	100	9.19	94.5	110.6	94.9	1.57258e+08	1.8415e+08	1.58067e+08	53527791	1.62645e+08	1.58067e+08	High	High	High
High	Master Protein	A0A087WW87	Immunoglobulin kappa variable 2-40 [OS=Homo sapiens]	0	23.883	17	1	4	1	121	13.3	4.61	15.18	0	100	67.9	55.6	66.3	178.2	5.22452e+07	6.2282e+07	167481793	17783262	55008628	167481793	High	High	High
High	Master Protein	P50990	T-complex protein 1 subunit theta [OS=Homo sapiens]	0	23.745	13	4	4	4	548	59.6	5.6	8.05	0	100	35.64	112.2		187.8	2.55561e+07		42779765	8.6988e+06		42779765	High	Not Found	High
High	Master Protein	Q9P1F3	Costars family protein ABRACL [OS=Homo sapiens]	0	23.51	25	2	3	2	81	9.1	6.29	14.6	0	100	41.39	95.4	61.1	143.5	1.32978e+07	8.51339e+06	19998042	4526322	7519185	19998042	High	Peak Found	High
High	Master Protein	O75947	ATP synthase subunit d, mitochondrial [OS=Homo sapiens]	0	23.089	63	6	8	6	161	18.5	5.3	14.27	0	100	32.58	68.6	133.7	97.7	4.44089e+07	8.65119e+07	63267795	1.5116e+07	76408972	63267795	High	High	High
High	Master Protein	P00748	Coagulation factor XII [OS=Homo sapiens]	0	22.936	8	3	5	3	615	67.7	7.74	12.3	0	100	128.48	28.8	22.9	248.3	5.85384e+06	4.66134e+06	50527637	1.99254e+06	4116980	50527637	Peak Found	High	High
High	Master Protein	P10124	Serglycin [OS=Homo sapiens]	0	22.7	19	2	6	2	158	17.6	4.96	18.17	0	100	11.86	110.1	86.9	103	4.53055e+07	3.57784e+07	42375351	1.54211e+07	31600145	42375351	High	High	High
High	Master Protein	O15144	Actin-related protein 2/3 complex subunit 2 [OS=Homo sapiens]	0	22.638	15	5	5	5	300	34.3	7.36	10.54	0	100	86.51	86.2	21.2	192.6	1.86819e+07	4.59565e+06	41726772	6.35896e+06	4.05897e+06	41726772	High	Peak Found	High
High	Master Protein	P05166	Propionyl-CoA carboxylase beta chain, mitochondrial [OS=Homo sapiens]	0	22.56	9	3	3	3	539	58.2	7.64	9.34	0	100	62.18	84		216	8.56063e+06		2.19969e+07	2.91388e+06		2.19969e+07	Peak Found	Not Found	High
High	Master Protein	P11226	Mannose-binding protein C [OS=Homo sapiens]	0	22.541	27	4	9	4	248	26.1	5.49	23.09	0	100	7.97	91.4	101.5	107.1	7.1692e+07	7.96287e+07	84037288	24402580	70329545	84037288	High	High	High
High	Master Protein	P01780	Immunoglobulin heavy variable 3-7 [OS=Homo sapiens]	0	22.361	25	4	11	4	117	12.9	6.57	24.85	0	100	15.95	104	82.4	113.6	1.7406e+08	1.3804e+08	190225094	5.92469e+07	121919228	190225094	High	High	High
High	Master Protein	P78417	Glutathione S-transferase omega-1 [OS=Homo sapiens]	0	22.338	28	4	7	4	241	27.5	6.6	18.62	0	100	61.01	63.6	66	170.4	5.61954e+07	5.82814e+07	150577632	1.91279e+07	5.14753e+07	150577632	High	High	High
High	Master Protein	P06310	Immunoglobulin kappa variable 2-30 [OS=Homo sapiens]	0	22.247	20	2	6	2	120	13.2	8.51	23.5	0	100	32.2	81.6	81.2	137.2	9.00131e+07	8.96476e+07	151380232	3.06388e+07	79178425	151380232	High	High	High
High	Master Protein	P30203	T-cell differentiation antigen CD6 [OS=Homo sapiens]	0	22.149	6	3	3	3	668	71.8	4.92	9.63	0	100	39.45	83.7	71.3	145	8.4083e+06	7.16546e+06	1.45681e+07	2.86202e+06	6.32867e+06	1.45681e+07	Peak Found	Peak Found	High
High	Master Protein	Q99961	Endophilin-A2 [OS=Homo sapiens]	0	21.594	17	5	6	5	368	41.5	5.43	16.66	0	100	8.73	109.8	93	97.2	2.05981e+08	1.74545e+08	182248069	7.0112e+07	154161672	182248069	High	High	High
High	Master Protein	P43304	Glycerol-3-phosphate dehydrogenase, mitochondrial [OS=Homo sapiens]	0	21.519	7	3	3	3	727	80.8	7.69	8.5	0	100	91.09	53.4		246.6	6.53575e+06		30194922	2.22464e+06		30194922	High	Not Found	High
High	Master Protein	Q15404	Ras suppressor protein 1 [OS=Homo sapiens]	0	21.443	21	6	10	6	277	31.5	8.65	15.04	0	100	34.57	123.8	60.3	115.8	9.59067e+07	4.67401e+07	89720459	3.26448e+07	4.12817e+07	89720459	High	High	High
High	Master Protein	Q15149	Plectin [OS=Homo sapiens]	0	21.349	2	5	6	5	4684	531.5	5.96	12.04	0	100				300			2866142			2866142	Not Found	High	High
High	Master Protein	P02533	Keratin, type I cytoskeletal 14 [OS=Homo sapiens]	0	20.931	11	5	7	3	472	51.5	5.16	14.78	0	100	120.96		21.7	278.3		2.81651e+06	36125398		2487596	36125398	Not Found	High	High
High	Master Protein	P20742	Pregnancy zone protein [OS=Homo sapiens]	0	20.897	3	4	6	1	1482	163.8	6.38	16.2	0	100	20.35	128.4		171.6	6.50151e+06		8686708	2.21299e+06		8686708	Peak Found	Not Found	High
High	Master Protein	P63218	Guanine nucleotide-binding protein G(I)/G(S)/G(O) subunit gamma-5 [OS=Homo sapiens]	0	20.72	53	4	9	4	68	7.3	9.85	29.34	0	100	22.44	124.5	95	80.5	8.18656e+07	6.2495e+07	52901561	2.78655e+07	55196743	52901561	High	High	High
High	Master Protein	O95292	Vesicle-associated membrane protein-associated protein B/C [OS=Homo sapiens]	0	20.62	12	3	3	3	243	27.2	7.3	9.35	0	100	47.72	153.9	63.1	82.9	7.78618e+07	3.19453e+07	41963726	26502682	28214652	41963726	High	High	Peak Found
High	Master Protein	P20810	Calpastatin [OS=Homo sapiens]	0	20.608	8	3	5	3	708	76.5	5.07	9.49	0	100	17.82	105.2	80.2	114.6	2.49699e+07	1.90168e+07	27192500	8.49929e+06	16796020	27192500	High	High	High
High	Master Protein	P68104	Elongation factor 1-alpha 1 [OS=Homo sapiens]	0	20.249	9	3	3	3	462	50.1	9.01	10.39	0	100	109.16	38.9	35	226	4.78775e+06	4.30692e+06	2.77869e+07	1.62966e+06	3803952	2.77869e+07	Peak Found	Peak Found	High
High	Master Protein	P55145	Mesencephalic astrocyte-derived neurotrophic factor [OS=Homo sapiens]	0	20.147	31	5	8	5	182	20.7	8.69	21.38	0	100	27.48	127.2	100.6	72.2	1.70909e+08	1.35127e+08	9.70782e+07	5.81741e+07	1.19346e+08	9.70782e+07	High	High	High
High	Master Protein	P48509	CD151 antigen [OS=Homo sapiens]	0	19.724	12	3	8	3	253	28.3	7.47	18.55	0	100	62.65	80.8	49.2	170	3.98056e+07	2.42296e+07	8.37322e+07	1.35491e+07	2.14e+07	8.37322e+07	High	High	High
High	Master Protein	Q9UGM5	Fetuin-B [OS=Homo sapiens]	0	19.719	16	3	6	3	382	42	6.83	12.85	0	100	13.79	98.4	114.5	87.1	3.60173e+07	4.18994e+07	31855242	12259591	37006332	31855242	High	High	High
High	Master Protein	P09211	Glutathione S-transferase P [OS=Homo sapiens]	0	19.553	17	2	3	2	210	23.3	5.64	7.79	0	100				300			9054172			9054172	High	Not Found	High
High	Master Protein	P29972	Aquaporin-1 [OS=Homo sapiens]	0	19.268	10	1	4	1	269	28.5	7.42	15.04	0	100	17.43	108.8	79.9	111.3	2.78091e+07	2.04381e+07	28460760	9465687	18051298	28460760	High	High	High
High	Master Protein	P49368	T-complex protein 1 subunit gamma [OS=Homo sapiens]	0	19.238	9	4	4	4	545	60.5	6.49	8.63	0	100	38.86	105.8	58.6	135.6	1.24601e+07	6.89425e+06	15969078	4.24119e+06	6.08913e+06	15969078	High	Peak Found	High
High	Master Protein	Q5JSH3	WD repeat-containing protein 44 [OS=Homo sapiens]	0	19.203	6	3	3	3	913	101.3	5.45	7.03	0	100	47.08	199.9	100.1		9.75897e+06	4.88395e+06		3321768	4313596		High	High	High
High	Master Protein	Q15836	Vesicle-associated membrane protein 3 [OS=Homo sapiens]	0	19.14	45	2	5	2	100	11.3	8.79	15.86	0	100	42.77	146.3	62	91.7	3.43642e+07	1.45594e+07	21535410	1.16969e+07	12859110	21535410	High	High	High
High	Master Protein	O75954	Tetraspanin-9 [OS=Homo sapiens]	0	19.108	11	2	6	2	239	26.8	7.68	16.73	0	100	26.65	108.3	70.2	121.5	5.32295e+07	3.44762e+07	59687287	18118293	30450014	59687287	High	High	High
High	Master Protein	Q8TF42	Ubiquitin-associated and SH3 domain-containing protein B [OS=Homo sapiens]	0	19.083	11	4	4	4	649	72.6	6.93	6.51	0	100	72	73.6		226.4	9.70393e+06		29834873	3.30303e+06		29834873	High	Not Found	High
High	Master Protein	P0DMV9	Heat shock 70 kDa protein 1B [OS=Homo sapiens]	0	19.081	7	5	5	1	641	70	5.66	12.97	0	100				300			9612297			9612297	Not Found	Not Found	High
High	Master Protein	P48735	Isocitrate dehydrogenase [NADP], mitochondrial [OS=Homo sapiens]	0	18.681	9	3	5	3	452	50.9	8.69	14.49	0	100	44.83	129.1	48.4	122.5	3.11231e+07	1.16597e+07	29532107	1.05937e+07	10298107	29532107	High	Peak Found	High
High	Master Protein	P01717	Immunoglobulin lambda variable 3-25 [OS=Homo sapiens]	0	18.649	37	3	7	1	112	12	4.5	25.74	1	100	42.44	64.8	88.1	147.1	3.16781e+07	4.30723e+07	71937532	1.07826e+07	38042229	71937532	High	High	High
High	Master Protein	Q9NX63	MICOS complex subunit MIC19 [OS=Homo sapiens]	0	18.645	20	4	5	4	227	26.1	8.28	9.76	0	100	27.95	108.9	68.7	122.4	1.22839e+07	7.74472e+06	1.38023e+07	4.18121e+06	6.84028e+06	1.38023e+07	High	High	High
High	Master Protein	Q0ZGT2-2	Isoform 2 of Nexilin [OS=Homo sapiens]	0	18.458	9	4	4	4	662	79.3	5.34	10.28	0	100	10.02	88.6	104.1	107.3	1.34661e+07	1.58291e+07	1.63148e+07	4.58362e+06	13980567	1.63148e+07	High	High	High
High	Master Protein	Q96KN2	Beta-Ala-His dipeptidase [OS=Homo sapiens]	0	18.419	7	2	2	2	507	56.7	5.3	8.01	0	100				300			8.17536e+06			8.17536e+06	Not Found	Not Found	High
High	Master Protein	Q16698	2,4-dienoyl-CoA reductase [(3E)-enoyl-CoA-producing], mitochondrial [OS=Homo sapiens]	0	18.356	10	3	3	3	335	36	9.28	7.79	0	100	21.67	98.3	79.2	122.5	1.91032e+07	1.53866e+07	2.37869e+07	6.50236e+06	13589718	2.37869e+07	Peak Found	High	High
High	Master Protein	P04040	Catalase [OS=Homo sapiens]	0	18.332	8	3	3	3	527	59.7	7.39	7.28	0	100	82.83	50.1	54.3	195.6	5.57788e+06	6.03821e+06	21767499	1.8986e+06	5333065	21767499	Peak Found	Peak Found	High
High	Master Protein	Q6Q788	Apolipoprotein A-V [OS=Homo sapiens]	0	18.152	14	4	7	4	366	41.2	6.43	19.3	0	100	30.07	134.7	83.9	81.4	6.43026e+07	4.00608e+07	3.88564e+07	2.18874e+07	3.53825e+07	3.88564e+07	High	High	High
High	Master Protein	O94804	Serine/threonine-protein kinase 10 [OS=Homo sapiens]	0	18.079	4	3	6	3	968	112.1	6.95	12.27	0	100	44.85	146.8	95.9	57.3	2.4433e+07	1.5965e+07	9.54619e+06	8.31651e+06	14100606	9.54619e+06	High	High	High
High	Master Protein	Q8NI99	Angiopoietin-related protein 6 [OS=Homo sapiens]	0	17.932	15	4	4	4	470	51.7	8.53	11.04	0	100	88.43	47.3	50.6	202.1	8.43615e+06	9.03676e+06	3.60669e+07	2.87151e+06	7.98144e+06	3.60669e+07	High	Peak Found	High
High	Master Protein	P01011	Alpha-1-antichymotrypsin [OS=Homo sapiens]	0	17.842	9	3	4	3	423	47.6	5.52	12.52	0	100	91.01	40.6	54.6	204.8	8.95644e+06	1.20327e+07	45139584	3.0486e+06	10627517	45139584	Peak Found	High	High
High	Master Protein	P04792	Heat shock protein beta-1 [OS=Homo sapiens]	0	17.725	21	3	3	3	205	22.8	6.4	8.38	0	100	80.51	56.6	50.5	192.9	1.93418e+07	1.72524e+07	65907386	6.58359e+06	15237646	65907386	High	Peak Found	High
High	Master Protein	P12931	Proto-oncogene tyrosine-protein kinase Src [OS=Homo sapiens]	0	17.677	8	4	4	2	536	59.8	7.42	10.18	2	100	149.85	9.6	17.4	273	2.14326e+06	3.89314e+06	60954154	729523	3.4385e+06	60954154	Peak Found	Not Found	High
High	Master Protein	Q8NBJ4	Golgi membrane protein 1 [OS=Homo sapiens]	0	17.461	8	4	10	4	401	45.3	4.97	26.09	0	100	14.46	110.1	106.4	83.4	6.66986e+07	6.44372e+07	5.05265e+07	2.27029e+07	56912153	5.05265e+07	High	High	High
High	Master Protein	Q14BN4	Sarcolemmal membrane-associated protein [OS=Homo sapiens]	0	17.433	9	5	10	5	828	95.1	5.47	5.87	0	100	71.91	226.3	73.7		2.93107e+07	9.55097e+06		9.97679e+06	8.4356e+06		High	High	High
High	Master Protein	P61026	Ras-related protein Rab-10 [OS=Homo sapiens]	0	17.229	16	3	6	3	200	22.5	8.38	16.25	0	100	42.38	101	57.1	141.9	5.26201e+07	2.97458e+07	73877982	17910872	26272045	73877982	High	High	High
High	Master Protein	P01602	Immunoglobulin kappa variable 1-5 [OS=Homo sapiens]	0	17.206	18	2	2	2	117	12.8	8.28	8.11	0	100				300			13617198			13617198	Not Found	Not Found	High
High	Master Protein	P05160	Coagulation factor XIII B chain [OS=Homo sapiens]	0	17.167	5	3	5	3	661	75.5	6.39	12.61	0	100	54.74	106.4	42.4	151.3	1.96924e+07	7.83943e+06	2.80011e+07	6.70291e+06	6923935	2.80011e+07	High	Peak Found	High
High	Master Protein	P05109	Protein S100-A8 [OS=Homo sapiens]	0	17.097	41	5	8	5	93	10.8	7.03	10.27	0	100	33.79	124.2	114.5	61.4	7.88243e+07	7.26703e+07	38970785	2.68303e+07	6.41837e+07	38970785	High	High	High
High	Master Protein	Q16777	Histone H2A type 2-C [OS=Homo sapiens]	0	17.075	33	3	5	3	129	14	10.9	19.26	0	100	77.23	78.7	35.7	185.7	4.08335e+07	1.85231e+07	96368978	1.3899e+07	1.636e+07	96368978	High	High	High
High	Master Protein	O75390	Citrate synthase, mitochondrial [OS=Homo sapiens]	0	16.928	8	3	5	3	466	51.7	8.32	14.05	0	100	13.85	116	91.6	92.4	6.85954e+07	5.41833e+07	54634988	23348569	47855756	54634988	High	High	High
High	Master Protein	P30153	Serine/threonine-protein phosphatase 2A 65 kDa regulatory subunit A alpha isoform [OS=Homo sapiens]	0	16.876	8	3	4	3	589	65.3	5.11	11.53	0	100	33.07	120.2	61.8	118	2.86998e+07	1.47636e+07	2.81669e+07	9.76888e+06	1.30395e+07	2.81669e+07	High	Peak Found	High
High	Master Protein	P30740	Leukocyte elastase inhibitor [OS=Homo sapiens]	0	16.852	14	5	6	5	379	42.7	6.28	8.74	0	100	31.67	85.5	78.1	136.3	2.24299e+07	2.04879e+07	3.57417e+07	7634716	18095337	3.57417e+07	High	High	High
High	Master Protein	P07900	Heat shock protein HSP 90-alpha [OS=Homo sapiens]	0	16.661	5	3	3	1	732	84.6	5.02	8.33	0	100	64.37		81.7	218.3		3.0575e+06	8166679		2.70045e+06	8166679	Not Found	Peak Found	High
High	Master Protein	P08319	All-trans-retinol dehydrogenase [NAD(+)] ADH4 [OS=Homo sapiens]	0	16.656	13	3	3	3	380	40.2	7.94	6.97	0	100	46.31	83.5	64.2	152.3	7.79393e+06	5.99887e+06	14224902	2.65291e+06	5298318	14224902	Peak Found	Peak Found	High
High	Master Protein	P11413	Glucose-6-phosphate 1-dehydrogenase [OS=Homo sapiens]	0	16.577	11	4	4	4	515	59.2	6.84	6.28	0	100	8.77	92.8	97.5	109.7	5.48319e+07	5.76206e+07	64868568	18663746	50891572	64868568	Peak Found	Peak Found	High
High	Master Protein	Q14644	Ras GTPase-activating protein 3 [OS=Homo sapiens]	0	16.428	5	4	8	4	834	95.6	7.15	10.65	0	100	16.58	102.7	82.2	115.1	5.28629e+07	4.2326e+07	5.92161e+07	1.79935e+07	3.73831e+07	5.92161e+07	High	High	High
High	Master Protein	P05771	Protein kinase C beta type [OS=Homo sapiens]	0	16.371	8	5	7	5	671	76.8	7.01	7.13	0	100	42.66	141.1	102.9	55.9	4.47052e+07	3.26093e+07	17721981	1.52168e+07	2.88011e+07	17721981	High	High	High
High	Master Protein	Q00765	Receptor expression-enhancing protein 5 [OS=Homo sapiens]	0	16.312	13	5	8	5	189	21.5	8.1	15.33	0	100	15.88	118.1	93.4	88.5	5.11342e+07	4.04274e+07	38312066	1.74051e+07	35706229	38312066	High	High	High
High	Master Protein	P18428	Lipopolysaccharide-binding protein [OS=Homo sapiens]	0	16.231	9	4	4	4	481	53.4	6.7	7.12	0	100	56.81	46.8	93.4	159.8	2.95538e+06	5.89489e+06	1.00931e+07	1.00595e+06	5.20648e+06	1.00931e+07	Peak Found	High	High
High	Master Protein	P49755	Transmembrane emp24 domain-containing protein 10 [OS=Homo sapiens]	0	16.203	19	3	3	3	219	25	7.44	6.35	0	100	21.67	115.5	109.3	75.2	9.11871e+06	8.63408e+06	5942295	3.10383e+06	7625787	5942295	High	High	High
High	Master Protein	Q8NBS9	Thioredoxin domain-containing protein 5 [OS=Homo sapiens]	0	16.088	8	2	3	2	432	47.6	5.97	10.4	0	100	73.33	184.6	55.1	60.3	1.7034e+07	5.0846e+06	5.5613e+06	5.79804e+06	4490811	5.5613e+06	High	High	High
High	Master Protein	P20618	Proteasome subunit beta type-1 [OS=Homo sapiens]	0	16.071	16	2	2	2	241	26.5	8.13	8.47	0	100	86.3	51.2	49.2	199.6	4.67956e+06	4.49289e+06	1.82465e+07	1.59283e+06	3.9682e+06	1.82465e+07	Peak Found	Peak Found	High
High	Master Protein	P84095	Rho-related GTP-binding protein RhoG [OS=Homo sapiens]	0	16.066	21	3	3	2	191	21.3	8.12	6.87	0												Not Found	Not Found	High
High	Master Protein	Q08431	Lactadherin [OS=Homo sapiens]	0	15.99	16	4	4	4	387	43.1	8.15	10.29	0	100	74.49	77	39.7	183.3	1.07538e+07	5.54392e+06	25588626	3660395	4896495	25588626	Peak Found	High	High
High	Master Protein	Q70J99	Protein unc-13 homolog D [OS=Homo sapiens]	0	15.852	3	2	3	2	1090	123.2	6.65	11.58	0	100	32.68	79.3	83	137.7	1.48446e+07	1.55366e+07	25768949	5.05282e+06	1.37222e+07	25768949	High	High	High
High	Master Protein	O75348	V-type proton ATPase subunit G 1 [OS=Homo sapiens]	0	15.688	47	3	4	3	118	13.7	8.79	5.82	0	100	35.36	83.7	140.6	75.7	2.35515e+07	3.95318e+07	2.12902e+07	8.01648e+06	34915232	2.12902e+07	High	High	High
High	Master Protein	Q06033	Inter-alpha-trypsin inhibitor heavy chain H3 [OS=Homo sapiens]	0	15.646	4	3	5	3	890	99.8	5.74	13.14	0	100	31.05	73.4	92.4	134.1	2.77348e+07	3.49119e+07	50664403	9.44039e+06	3.08349e+07	50664403	Peak Found	High	High
High	Master Protein	Q9NTJ5	Phosphatidylinositol-3-phosphatase SAC1 [OS=Homo sapiens]	0	15.645	6	3	6	3	587	66.9	7.12	15.55	0	100	21.78	114.3	74.9	110.7	6.79335e+07	4.45181e+07	65782853	2.31233e+07	3.93193e+07	65782853	High	High	High
High	Master Protein	P29966	Myristoylated alanine-rich C-kinase substrate [OS=Homo sapiens]	0	15.613	9	2	5	2	332	31.5	4.45	10.26	0	100	6.36	107.3	97.2	95.5	1.2443e+07	1.12799e+07	1.10758e+07	4235375	9.96265e+06	1.10758e+07	High	High	High
High	Master Protein	Q9NQC3	Reticulon-4 [OS=Homo sapiens]	0	15.598	5	2	3	2	1192	129.9	4.5	13.25	0	100	30.5	129.7	101.5	68.8	7.42677e+07	5.81146e+07	39373260	25279298	51327904	39373260	Peak Found	High	High
High	Master Protein	P60981	Destrin [OS=Homo sapiens]	0	15.545	35	5	5	5	165	18.5	7.85	5.08	0	100	134.04	21.7	23.5	254.8	2.85801e+06	3.08621e+06	3.34854e+07	972811	2.7258e+06	3.34854e+07	High	Peak Found	High
High	Master Protein	P61952	Guanine nucleotide-binding protein G(I)/G(S)/G(O) subunit gamma-11 [OS=Homo sapiens]	0	15.431	49	3	5	3	73	8.5	5.54	11.73	0	100	26.89	130.8	88.2	81.1	1.5091e+08	1.01724e+08	93544590	5.13669e+07	89844384	93544590	High	High	High
High	Master Protein	A6NMY6	Putative annexin A2-like protein [OS=Homo sapiens]	0	15.419	11	3	4	3	339	38.6	6.95	11.02	0	100	19.4	94.8	83.7	121.5	4.23437e+07	3.73868e+07	54242727	1.4413e+07	3.30207e+07	54242727	High	Peak Found	High
High	Master Protein	P01624	Immunoglobulin kappa variable 3-15 [OS=Homo sapiens]	0	15.366	26	2	2	1	115	12.5	5.19	8.34	0	100	81.5	53	52.9	194.1	8.26812e+06	8.26026e+06	30299082	2.81431e+06	7.29562e+06	30299082	Peak Found	Peak Found	High
High	Master Protein	Q9H4X1	Regulator of cell cycle RGCC [OS=Homo sapiens]	0	15.275	23	2	6	2	137	14.6	4.75	19.09	0	100	9.22	103.8	106.7	89.5	4.34209e+07	4.46604e+07	3.74484e+07	1.47796e+07	39444888	3.74484e+07	High	High	High
High	Master Protein	P80511	Protein S100-A12 [OS=Homo sapiens]	0	15.169	24	1	4	1	92	10.6	6.25	13.87	0	100	10.39	139		161	1.01813e+07		11796248	3.46553e+06		11796248	High	High	High
High	Master Protein	P11279	Lysosome-associated membrane glycoprotein 1 [OS=Homo sapiens]	0	15.107	6	3	6	3	417	44.9	8.75	14.36	0	100	22.65	101.9	121.7	76.5	5.36003e+07	6.40249e+07	40247959	1.82445e+07	56548013	40247959	High	High	High
High	Master Protein	P61106	Ras-related protein Rab-14 [OS=Homo sapiens]	0	15.089	13	2	2	2	215	23.9	6.21	6.26	0	100	51.34	116.4	42.5	141.2	2.45875e+07	8.97271e+06	2.9824e+07	8369132	7924869	2.9824e+07	Peak Found	Peak Found	High
High	Master Protein	P21291	Cysteine and glycine-rich protein 1 [OS=Homo sapiens]	0	15.078	17	2	3	2	193	20.6	8.57	11.7	0	100	19.31	118.6	101.3	80.1	5.10617e+07	4.36158e+07	34467745	17380419	38522336	34467745	High	High	Peak Found
High	Master Protein	Q8N5K1	CDGSH iron-sulfur domain-containing protein 2 [OS=Homo sapiens]	0	14.682	21	2	3	2	135	15.3	9.61	9.78	0	100	31.88	100.5	67.9	131.6	1.21189e+07	8.18823e+06	1.58774e+07	4.12504e+06	7.232e+06	1.58774e+07	High	Peak Found	High
High	Master Protein	P22695	Cytochrome b-c1 complex subunit 2, mitochondrial [OS=Homo sapiens]	0	14.617	7	2	3	2	453	48.4	8.63	7.29	0	100	5	94.4	104	101.6	7.26606e+06	8.00317e+06	7.82447e+06	2.47323e+06	7068551	7.82447e+06	High	Peak Found	High
High	Master Protein	P04179	Superoxide dismutase [Mn], mitochondrial [OS=Homo sapiens]	0	14.533	16	3	4	3	222	24.7	8.25	5.34	0	100	60.87	63.7	66	170.3	8.89639e+06	9.20967e+06	23765776	3.02816e+06	8134156	23765776	Peak Found	High	High
High	Master Protein	P63208	S-phase kinase-associated protein 1 [OS=Homo sapiens]	0	14.498	26	2	3	2	163	18.6	4.54	9.63	0	100	36.2	137.2	97.9	64.9	2.08201e+07	1.4856e+07	9846630	7.08676e+06	13121064	9846630	High	High	High
High	Master Protein	A0A0J9YXX1	Immunoglobulin heavy variable 5-10-1 [OS=Homo sapiens]	0	14.472	26	3	5	1	117	12.8	8.28	12.76	0	100	59.39	66.1	65.3	168.6	4.95486e+06	4.89141e+06	12629411	1.68654e+06	4.32018e+06	12629411	Peak Found	Peak Found	High
High	Master Protein	Q9H479	Fructosamine-3-kinase [OS=Homo sapiens]	0	14.355	10	2	5	2	309	35.1	7.55	13.17	0	100	46.42	67.4	79.4	153.2	1.04835e+07	1.23396e+07	23805707	3.5684e+06	10898582	23805707	High	High	High
High	Master Protein	Q13637	Ras-related protein Rab-32 [OS=Homo sapiens]	0	14.202	13	2	3	2	225	25	6.54	8.68	0	100	85.88	198.6	41.3	60.2	2.64402e+07	5.49553e+06	8012268	8.99973e+06	4.85376e+06	8012268	High	High	Peak Found
High	Master Protein	P01709	Immunoglobulin lambda variable 2-8 [OS=Homo sapiens]	0	14.117	18	2	6	1	118	12.4	5.91	14.42	0	100	22.3	88.3	86	125.7	8.54819e+06	8.32925e+06	12174477	2909642	7.35655e+06	12174477	Peak Found	High	High
High	Master Protein	Q86YZ3	Hornerin [OS=Homo sapiens]	0	14.015	6	4	7	4	2850	282.2	10.04	4.22	0	100	67.92	28.9	106.9	164.2	7.31427e+06	2.70534e+07	4.15612e+07	2.48964e+06	2.38941e+07	4.15612e+07	Peak Found	High	High
High	Master Protein	Q02985	Complement factor H-related protein 3 [OS=Homo sapiens]	0	13.998	9	3	9	2	330	37.3	7.55	16.96	0	100	70.28	88.5	36.2	175.3	8.20671e+06	3.35187e+06	16251142	2793407	2960436	16251142	High	High	High
High	Master Protein	Q9Y3F4	Serine-threonine kinase receptor-associated protein [OS=Homo sapiens]	0	13.967	10	2	2	2	350	38.4	5.12	6.4	0	100	21.64	94.1	81.9	124	9.06556e+06	7.88585e+06	11937583	3.08574e+06	6964936	11937583	High	Peak Found	High
High	Master Protein	Q15762	CD226 antigen [OS=Homo sapiens]	0	13.961	14	2	2	2	336	38.6	7.94	6.03	0	100	88.49	41.7	56.5	201.8	8.91748e+06	1.2081e+07	43168964	3035340	10670130	43168964	High	Peak Found	High
High	Master Protein	A0A0C4DH38	Immunoglobulin heavy variable 5-51 [OS=Homo sapiens]	0	13.931	26	3	5	1	117	12.7	8.27	13.14	2	100	41.88	86.2	66.8	147	4.06458e+07	3.14772e+07	69327634	1.3835e+07	27801282	69327634	Peak Found	Peak Found	High
High	Master Protein	O60361	Putative nucleoside diphosphate kinase [OS=Homo sapiens]	0	13.793	20	2	4	2	137	15.5	8.57	10.64	0	100	38.09	75.4	80.8	143.9	2.65484e+07	2.84509e+07	50680534	9.03658e+06	2.51284e+07	50680534	High	High	High
High	Master Protein	P01706	Immunoglobulin lambda variable 2-11 [OS=Homo sapiens]	0	13.785	18	2	5	1	119	12.6	7.24	12.78	0	100	24.81	88	83.5	128.5	1.01419e+07	9.62313e+06	14814388	3.4521e+06	8499335	14814388	Peak Found	Peak Found	High
High	Master Protein	P13667	Protein disulfide-isomerase A4 [OS=Homo sapiens]	0	13.757	6	3	5	3	645	72.9	5.07	6.01	0	100	19.7	83.1	95.3	121.6	1.87664e+07	2.15344e+07	27478001	6.38772e+06	1.90196e+07	27478001	High	High	High
High	Master Protein	P01700	Immunoglobulin lambda variable 1-47 [OS=Homo sapiens]	0	13.752	29	2	4	1	117	12.3	5.91	8.99	1	100	14.19	84.9	102	113.1	3.77752e+07	4.53994e+07	50298902	1.28579e+07	40097597	50298902	Peak Found	Peak Found	High
High	Master Protein	P32942	Intercellular adhesion molecule 3 [OS=Homo sapiens]	0	13.69	7	4	4	4	547	59.5	5.43	9.91	0	100	25.09	111	71.3	117.7	6.12813e+07	3.93576e+07	64978687	2.0859e+07	34761360	64978687	High	Peak Found	High
High	Master Protein	P53801	Pituitary tumor-transforming gene 1 protein-interacting protein [OS=Homo sapiens]	0	13.533	14	2	6	2	180	20.3	8.79	16.1	0	100	11.37	110.8	88.1	101.2	5.21725e+07	4.14996e+07	47651288	17758512	36653251	47651288	High	High	High
High	Master Protein	O15031	Plexin-B2 [OS=Homo sapiens]	0	13.442	1	2	2	2	1838	205	6.24	6.51	0	100	28.31	132.3	79.3	88.4	1.54e+07	9.23513e+06	1.02963e+07	5.24188e+06	8.15664e+06	1.02963e+07	High	Peak Found	High
High	Master Protein	P22314	Ubiquitin-like modifier-activating enzyme 1 [OS=Homo sapiens]	0	13.336	2	1	2	1	1058	117.8	5.76	6.37	0	100	5.38	144.3		155.7	1.11959e+07		12081093	3810866		12081093	High	Not Found	High
High	Master Protein	P63167	Dynein light chain 1, cytoplasmic [OS=Homo sapiens]	0	13.312	25	1	4	1	89	10.4	7.4	14.24	0	100	35.77	140.6	86.3	73.1	3.31518e+07	2.03625e+07	17230496	11284246	17984564	17230496	High	High	High
High	Master Protein	Q9BR76	Coronin-1B [OS=Homo sapiens]	0	13.197	4	2	2	2	489	54.2	5.88	6.15	0	100	43.19	74.8	75.4	149.9	1.88911e+07	1.90477e+07	37876092	6.43017e+06	16823293	37876092	High	Peak Found	High
High	Master Protein	P07766	T-cell surface glycoprotein CD3 epsilon chain [OS=Homo sapiens]	0	13.146	23	2	2	2	207	23.1	6.76	4.92	0	100				300			6.6987e+06			6.6987e+06	Not Found	Not Found	High
High	Master Protein	P00740	Coagulation factor IX [OS=Homo sapiens]	0	13.063	6	2	4	2	461	51.7	5.47	6.52	0	100	52.45	116.8	142	41.2	2.37578e+07	2.88655e+07	8.37655e+06	8.08669e+06	25494513	8.37655e+06	High	High	Peak Found
High	Master Protein	Q96C24	Synaptotagmin-like protein 4 [OS=Homo sapiens]	0	12.97	11	4	4	4	671	76	8.98	5.53	0	100	6.93	108	96	96	1.22814e+07	1.09194e+07	10913220	4.18034e+06	9644222	10913220	High	High	High
High	Master Protein	Q9HAV0	Guanine nucleotide-binding protein subunit beta-4 [OS=Homo sapiens]	0	12.914	17	4	4	3	340	37.5	6	4.13	1	100	147.8	13.3	16	270.7	1.64801e+06	1.98158e+06	33476193	560951	1.75017e+06	33476193	Peak Found	Peak Found	High
High	Master Protein	Q9BS26	Endoplasmic reticulum resident protein 44 [OS=Homo sapiens]	0	12.839	7	2	2	2	406	46.9	5.26	4.4	0	100				300			9964841			9964841	Not Found	Not Found	High
High	Master Protein	Q15369	Elongin-C [OS=Homo sapiens]	0	12.831	38	2	4	2	112	12.5	4.78	9.64	0	100	66.81	170.3	37.3	92.4	2.53474e+07	5.55561e+06	13749514	8.62778e+06	4906821	13749514	High	High	High
High	Master Protein	P18054	Polyunsaturated fatty acid lipoxygenase ALOX12 [OS=Homo sapiens]	0	12.806	10	4	5	4	663	75.6	6.21	9.09	0	100	44.67	120.3	130.9	48.8	5.0999e+07	5.55167e+07	20688205	1.73591e+07	49033436	20688205	High	High	High
High	Master Protein	P04632	Calpain small subunit 1 [OS=Homo sapiens]	0	12.704	19	1	1	1	268	28.3	5.2	5.39	0												Not Found	Not Found	High
High	Master Protein	A0A075B6K4	Immunoglobulin lambda variable 3-10 [OS=Homo sapiens]	0	12.677	28	3	5	2	115	12.4	4.83	11.63	1	100	7.19	101.9	92.1	106	1.79743e+08	1.62384e+08	187067092	61181136	143420672	187067092	Not Found	Not Found	High
High	Master Protein	P04083	Annexin A1 [OS=Homo sapiens]	0	12.64	7	1	1	1	346	38.7	7.02	4.93	0												Not Found	Not Found	High
High	Master Protein	P12318	Low affinity immunoglobulin gamma Fc region receptor II-a [OS=Homo sapiens]	0	12.615	8	1	2	1	317	35	6.68	3.49	0	100	99.99	55	30.4	214.6	7.95195e+06	4.39876e+06	31025612	2.70669e+06	3.88507e+06	31025612	Peak Found	Peak Found	High
High	Master Protein	Q9BX68	Adenosine 5'-monophosphoramidase HINT2 [OS=Homo sapiens]	0	12.59	12	1	3	1	163	17.2	9.16	14.58	0	100	39.25	80.6	74.2	145.2	1.36732e+07	1.25939e+07	24629478	4654101	11123193	24629478	High	High	High
High	Master Protein	P59768	Guanine nucleotide-binding protein G(I)/G(S)/G(O) subunit gamma-2 [OS=Homo sapiens]	0	12.564	20	2	3	2	71	7.8	7.99	7.69	0	100	32.45	130.3	65.7	104	1.48857e+07	7.51183e+06	11882625	5.06682e+06	6.63459e+06	11882625	High	High	High
High	Master Protein	Q8IY22	C-Maf-inducing protein [OS=Homo sapiens]	0	12.399	5	3	3	3	773	86.3	6.7	8.1	0	100	25.13	126.3	76.2	97.5	2.54985e+07	1.53854e+07	19695876	8.6792e+06	1.35887e+07	19695876	High	High	High
High	Master Protein	Q96F07	Cytoplasmic FMR1-interacting protein 2 [OS=Homo sapiens]	0	12.3	2	2	2	2	1278	148.3	7.31	6.46	0	100				300			36906176			36906176	Not Found	Not Found	High
High	Master Protein	P61006	Ras-related protein Rab-8A [OS=Homo sapiens]	0	12.225	19	3	4	3	207	23.7	9.07	4.75	0	100	44.15	140.2	52.8	107	1.13909e+07	4.28603e+06	8690269	3.87725e+06	3.7855e+06	8690269	High	High	Peak Found
High	Master Protein	Q5M775	Cytospin-B [OS=Homo sapiens]	0	12.138	6	4	4	4	1068	118.5	6.7	3.34	0	100	63.3	123	148.6	28.4	1.51159e+07	1.82595e+07	3.49176e+06	5.14515e+06	1.61271e+07	3.49176e+06	High	High	Peak Found
High	Master Protein	P25786	Proteasome subunit alpha type-1 [OS=Homo sapiens]	0	12.073	11	3	3	3	263	29.5	6.61	5.05	0	100	109.49		33.9	266.1		6.08903e+06	4.78428e+07		5.37794e+06	4.78428e+07	Not Found	Peak Found	High
High	Master Protein	P36957	Dihydrolipoyllysine-residue succinyltransferase component of 2-oxoglutarate dehydrogenase complex, mitochondrial [OS=Homo sapiens]	0	11.94	3	1	6	1	453	48.7	8.95	16.74	0	100	10.71	101	88.8	110.2	1.9596e+07	1.72408e+07	21386763	6.6701e+06	1.52274e+07	21386763	High	High	High
High	Master Protein	P25788	Proteasome subunit alpha type-3 [OS=Homo sapiens]	0	11.939	22	5	5	5	255	28.4	5.33	6.21	0	100	82.29	54.7	50.3	195	6.48786e+06	5.97498e+06	23139158	2208344	5.27722e+06	23139158	Peak Found	Peak Found	High
High	Master Protein	P17693	HLA class I histocompatibility antigen, alpha chain G [OS=Homo sapiens]	0	11.868	7	2	2	1	338	38.2	5.69	6.47	0	100	108.38	35		265	4.32016e+06		32665002	1.4705e+06		32665002	Peak Found	Not Found	High
High	Master Protein	P42574	Caspase-3 [OS=Homo sapiens]	0	11.843	10	4	4	4	277	31.6	6.54	4.91	0	100	79.61	69	40.5	190.4	9.22993e+06	5.41745e+06	25458140	3.14169e+06	4.78479e+06	25458140	High	High	High
High	Master Protein	P49407	Beta-arrestin-1 [OS=Homo sapiens]	0	11.742	12	3	4	3	418	47	6.2	4.71	0	100	20.86	77.3	118.3	104.4	1.64399e+07	2.5164e+07	22212771	5595828	2.22254e+07	22212771	Peak Found	High	High
High	Master Protein	P00742	Coagulation factor X [OS=Homo sapiens]	0	11.693	8	3	3	3	488	54.7	5.94	5.1	0	100	23.93	95.4	125.9	78.7	2.90143e+07	3.82726e+07	2.39202e+07	9.8759e+06	33803057	2.39202e+07	High	High	High
High	Master Protein	O43583	Density-regulated protein [OS=Homo sapiens]	0	11.651	22	2	6	2	198	22.1	5.3	6.94	0	100	17.35	131.6	168.4		6.17396e+06	7.90108e+06		2.1015e+06	6978382		High	High	High
High	Master Protein	Q9Y6E0	Serine/threonine-protein kinase 24 [OS=Homo sapiens]	0	11.625	5	2	3	2	443	49.3	5.69	8.07	0	100	25.03	110.4	71.5	118.2	1.65815e+07	1.07338e+07	1.77523e+07	5.64403e+06	9480306	1.77523e+07	Peak Found	High	High
High	Master Protein	P01699	Immunoglobulin lambda variable 1-44 [OS=Homo sapiens]	0	11.585	43	2	5	1	117	12.2	5.17	5.67	0	100				300			9096507			9096507	High	Not Found	High
High	Master Protein	P58546	Myotrophin [OS=Homo sapiens]	0	11.522	30	3	5	3	118	12.9	5.52	6.29	0	100	15.07	102.4	83.9	113.7	3.7563e+07	3.07488e+07	41689500	1.27857e+07	27157915	41689500	High	High	High
High	Master Protein	Q9UII2	ATPase inhibitor, mitochondrial [OS=Homo sapiens]	0	11.5	35	5	11	5	106	12.2	9.35	19.46	0	100	15.33	101.2	84.1	114.7	8.00092e+07	6.64787e+07	9.06488e+07	2.72336e+07	58715216	9.06488e+07	High	High	High
High	Master Protein	P11234	Ras-related protein Ral-B [OS=Homo sapiens]	0	11.368	8	1	2	1	206	23.4	6.62	2.04	0	100				300			4.76765e+06			4.76765e+06	Not Found	Not Found	High
High	Master Protein	P80748	Immunoglobulin lambda variable 3-21 [OS=Homo sapiens]	0	11.361	23	2	2	2	117	12.4	5.29	4.51	0	100	102.21	34.9	47.3	217.8	3.05377e+06	4.13698e+06	19056013	1.03945e+06	3.65386e+06	19056013	Peak Found	Peak Found	High
High	Master Protein	P01031	Complement C5 [OS=Homo sapiens]	0	11.343	4	5	5	5	1676	188.2	6.52	3.92	0	100	42.3	70.6	81	148.5	1.79698e+07	2.06158e+07	37809956	6.11656e+06	1.82083e+07	37809956	Peak Found	Peak Found	High
High	Master Protein	P49747	Cartilage oligomeric matrix protein [OS=Homo sapiens]	0	11.26	4	2	4	2	757	82.8	4.6	3.13	0	100	59.09	55.1	77.9	166.9	6.08547e+06	8.6038e+06	18430646	2.07138e+06	7.59904e+06	18430646	High	High	High
High	Master Protein	P28799	Progranulin [OS=Homo sapiens]	0	11.244	8	2	2	2	593	63.5	6.83	6.92	0	100	52.94	92.7	156.2	51.1	5.22055e+07	8.79679e+07	28771318	1.77698e+07	77694905	28771318	High	High	Peak Found
High	Master Protein	P29350	Tyrosine-protein phosphatase non-receptor type 6 [OS=Homo sapiens]	0	11.219	3	1	2	1	595	67.5	7.78	3.83	0	100				300			6402542			6402542	Not Found	High	High
High	Master Protein	Q03518	Antigen peptide transporter 1 [OS=Homo sapiens]	0	11.216	3	1	1	1	748	80.9	7.31	4.61	0	100				300			11558346			11558346	Not Found	Not Found	High
High	Master Protein	A0A075B6I0	Immunoglobulin lambda variable 8-61 [OS=Homo sapiens]	0	11.195	20	2	2	2	122	12.8	4.55	6.08	0	100	69.82	56.4	63	180.5	7.37826e+06	8.24195e+06	23602782	2.51142e+06	7.27944e+06	23602782	Peak Found	Peak Found	High
High	Master Protein	O60925	Prefoldin subunit 1 [OS=Homo sapiens]	0	11.176	20	2	2	2	122	14.2	6.81	4.58	0	100	51.68	143.3	113.9	42.8	1.61497e+07	1.2841e+07	4.82132e+06	5.49707e+06	1.13414e+07	4.82132e+06	High	Peak Found	Peak Found
High	Master Protein	P62820	Ras-related protein Rab-1A [OS=Homo sapiens]	0	10.809	16	2	4	1	205	22.7	6.21	12.29	0	100	30.19	100.3	69.6	130	5.81286e+06	4.03434e+06	7532012	1.97859e+06	3563203	7532012	High	Peak Found	Peak Found
High	Master Protein	P02743	Serum amyloid P-component [OS=Homo sapiens]	0	10.768	10	2	2	2	223	25.4	6.54	3.23	0	100	43.95	86.7	64.2	149.1	7.69588e+06	5.69637e+06	1.32252e+07	2.61953e+06	5031146	1.32252e+07	High	Peak Found	High
High	Master Protein	P55735	Protein SEC13 homolog [OS=Homo sapiens]	0	10.675	8	1	1	1	322	35.5	5.48	4.72	0												Not Found	Not Found	High
High	Master Protein	P20701	Integrin alpha-L [OS=Homo sapiens]	0	10.665	2	2	2	2	1170	128.7	5.63	4.32	0	100				300			11713632			11713632	Not Found	Not Found	High
High	Master Protein	P14314	Glucosidase 2 subunit beta [OS=Homo sapiens]	0	10.545	4	2	2	2	528	59.4	4.41	4.64	0	100	45.01	77.9	70.3	151.8	9.30133e+06	8.38773e+06	18115488	3.16599e+06	7408204	18115488	Peak Found	High	High
High	Master Protein	O43504	Ragulator complex protein LAMTOR5 [OS=Homo sapiens]	0	10.489	22	1	1	1	91	9.6	4.87	4.75	0	100	25.03	73.5	103.4	123.2	3.9892e+06	5.6146e+06	6.68912e+06	1.35785e+06	4.95892e+06	6.68912e+06	Peak Found	Peak Found	High
High	Master Protein	O43150	Arf-GAP with SH3 domain, ANK repeat and PH domain-containing protein 2 [OS=Homo sapiens]	0	10.489	3	1	2	1	1006	111.6	6.68	10.62	0	100				300			7.2429e+06			7.2429e+06	High	Not Found	High
High	Master Protein	P06312	Immunoglobulin kappa variable 4-1 [OS=Homo sapiens]	0	10.475	22	2	3	2	121	13.4	5.25	8.52	0	100	40.3	75.5	78	146.5	2.51206e+07	2.59291e+07	48731662	8.55058e+06	22901055	48731662	Peak Found	High	High
High	Master Protein	Q9BV40	Vesicle-associated membrane protein 8 [OS=Homo sapiens]	0	10.438	14	1	1	1	100	11.4	7.34	4.3	0	100	44.75	102.5		197.5	5.57914e+06		10744159	1899033		10744159	Peak Found	Not Found	High
High	Master Protein	P60033	CD81 antigen [OS=Homo sapiens]	0	10.425	10	1	2	1	236	25.8	5.29	11.39	0	100	30.6	134.7	77.1	88.2	5.64609e+07	3.22999e+07	36944184	19218198	28527868	36944184	High	Peak Found	High
High	Master Protein	Q8WUM4	Programmed cell death 6-interacting protein [OS=Homo sapiens]	0	10.402	6	4	5	4	868	96	6.52	3.63	0	100	47.79	151.3	92	56.7	2.80524e+07	1.70655e+07	1.0513e+07	9.54851e+06	1.50726e+07	1.0513e+07	High	High	High
High	Master Protein	P50991	T-complex protein 1 subunit delta [OS=Homo sapiens]	0	10.338	10	3	3	3	539	57.9	7.83	4.55	0	100	57.72	211.2	88.8		1.60263e+07	6.73624e+06		5.45504e+06	5.94958e+06		High	High	High
High	Master Protein	Q9UHA4	Ragulator complex protein LAMTOR3 [OS=Homo sapiens]	0	10.305	41	2	2	2	124	13.6	7.34	7.42	0	100	22.48	108.5	74.5	117	2.45629e+07	1.68773e+07	26504687	8.36073e+06	1.49064e+07	26504687	Peak Found	Peak Found	High
High	Master Protein	Q9UBC2	Epidermal growth factor receptor substrate 15-like 1 [OS=Homo sapiens]	0	10.296	2	2	4	2	864	94.2	5.11	8.81	0	100	33.53	113.2	61.9	124.9	8.52387e+06	4.66094e+06	9.40904e+06	2.90136e+06	4.11663e+06	9.40904e+06	High	High	High
High	Master Protein	O15231	Zinc finger protein 185 [OS=Homo sapiens]	0	10.258	10	3	4	3	689	73.5	7.01	5.01	0	100	33.47	133.9	67	99.1	7.40209e+06	3.70312e+06	5.47558e+06	2519529	3270666	5.47558e+06	Peak Found	High	High
High	Master Protein	Q9HDC9	Adipocyte plasma membrane-associated protein [OS=Homo sapiens]	0	10.2	6	2	2	2	416	46.5	6.16	2.1	0	100				300			2.3193e+07			2.3193e+07	Not Found	Not Found	High
High	Master Protein	P16150	Leukosialin [OS=Homo sapiens]	0	10.153	13	2	4	2	400	40.3	5.1	14.88	0	100	43.15	145.5	94.9	59.6	3.49622e+07	2.27964e+07	14333946	11900454	20134242	14333946	High	High	High
High	Master Protein	Q14974	Importin subunit beta-1 [OS=Homo sapiens]	0	10.13	3	2	2	2	876	97.1	4.78	4.3	0	100				300			1.30825e+07			1.30825e+07	Not Found	Not Found	High
High	Master Protein	P61225	Ras-related protein Rap-2b [OS=Homo sapiens]	0	10.08	9	1	2	1	183	20.5	4.81	7.41	0	100	36.27	88.2	71.1	140.7	1.32541e+07	1.06855e+07	21146028	4511458	9437672	21146028	High	High	Peak Found
High	Master Protein	P04839	Cytochrome b-245 heavy chain [OS=Homo sapiens]	0	10.024	3	1	1	1	570	65.3	8.63	3.56	0	100	70.99	58	60.1	182	7.69855e+06	7.97937e+06	24167288	2.62044e+06	7.04753e+06	24167288	Peak Found	Peak Found	High
High	Master Protein	P01703	Immunoglobulin lambda variable 1-40 [OS=Homo sapiens]	0	9.979	43	2	4	2	118	12.3	5.74	5.74	0												Not Found	High	High
High	Master Protein	P05452	Tetranectin [OS=Homo sapiens]	0	9.94	10	2	4	2	202	22.5	5.67	12.62	0	100	25.38	85.7	129.3	85	1.90843e+07	2.87902e+07	18921041	6.49592e+06	25428011	18921041	High	High	High
High	Master Protein	Q14697	Neutral alpha-glucosidase AB [OS=Homo sapiens]	0	9.921	5	3	3	3	944	106.8	6.14	1.72	0	100				300			1.79617e+07			1.79617e+07	Not Found	Not Found	High
High	Master Protein	Q9NQ75	Cas scaffolding protein family member 4 [OS=Homo sapiens]	0	9.906	4	2	2	2	786	87.1	7.08	5.47	0	100	15.4	117.8	90.9	91.4	8.75749e+06	6.75515e+06	6.7931e+06	2980881	5966279	6.7931e+06	Peak Found	High	High
High	Master Protein	Q9P2E9	Ribosome-binding protein 1 [OS=Homo sapiens]	0	9.858	4	3	4	3	1410	152.4	8.6	7.26	0	100	7.66	158.1	141.9		1.36935e+07	1.22863e+07		4.661e+06	1.08515e+07		High	High	Not Found
High	Master Protein	P09693	T-cell surface glycoprotein CD3 gamma chain [OS=Homo sapiens]	0	9.79	14	2	3	2	182	20.5	8.4	4.8	0	100	30.82	117.3		182.7	4.4007e+06		6853327	1.49791e+06		6853327	High	Not Found	High
High	Master Protein	O14818	Proteasome subunit alpha type-7 [OS=Homo sapiens]	0	9.788	15	2	2	2	248	27.9	8.46	4.81	0	100				300			15820873			15820873	Not Found	Not Found	High
High	Master Protein	P25787	Proteasome subunit alpha type-2 [OS=Homo sapiens]	0	9.718	13	2	3	2	234	25.9	7.43	4.45	0	100	50.94	104.3	47	148.6	1.40168e+07	6.31813e+06	19967453	4.77104e+06	5580293	19967453	High	Peak Found	High
High	Master Protein	P07947	Tyrosine-protein kinase Yes [OS=Homo sapiens]	0	9.61	9	3	3	1	543	60.8	6.74	4.33	0												Not Found	Not Found	High
High	Master Protein	P53621	Coatomer subunit alpha [OS=Homo sapiens]	0	9.466	2	2	3	2	1224	138.3	7.66	6.84	0	100	22.67	122.9	77.6	99.5	2.35891e+07	1.48896e+07	19083306	8029286	13150756	19083306	High	Peak Found	High
High	Master Protein	Q13011	Delta(3,5)-Delta(2,4)-dienoyl-CoA isomerase, mitochondrial [OS=Homo sapiens]	0	9.43	8	2	2	2	328	35.8	8	4.84	0												High	Not Found	High
High	Master Protein	Q15084	Protein disulfide-isomerase A6 [OS=Homo sapiens]	0	9.427	3	1	2	1	440	48.1	5.08	7.19	0	100	48.5	70.8	73.2	156	1.09042e+07	1.12601e+07	24007368	3711570	9945166	24007368	High	Peak Found	High
High	Master Protein	Q8IVB4	Sodium/hydrogen exchanger 9 [OS=Homo sapiens]	0	9.417	2	1	1	1	645	72.5	6.21	3.49	0												Not Found	Not Found	High
High	Master Protein	A0A0A0MRZ8	Immunoglobulin kappa variable 3D-11 [OS=Homo sapiens]	0	9.365	18	1	1	1	115	12.6	5.29	4.97	0	100	108.18	37.4	37.7	224.9	5.97803e+06	6.03844e+06	35995124	2.03481e+06	5333262	35995124	Peak Found	Peak Found	High
High	Master Protein	O43149	Zinc finger ZZ-type and EF-hand domain-containing protein 1 [OS=Homo sapiens]	0	9.352	1	1	3	1	2961	330.9	5.95	5.37	0	100	11.53	137.8		162.2	4.01581e+06		4.72894e+06	1.3669e+06		4.72894e+06	High	High	High
High	Master Protein	P08174	Complement decay-accelerating factor [OS=Homo sapiens]	0	9.318	5	2	3	2	381	41.4	7.59	5.65	0	100	34.45	136.6	68.3	95.1	2.81786e+07	1.40774e+07	1.96106e+07	9.59147e+06	1.24334e+07	1.96106e+07	High	High	High
High	Master Protein	O43324	Eukaryotic translation elongation factor 1 epsilon-1 [OS=Homo sapiens]	0	9.163	7	1	4	1	174	19.8	8.54	11.21	0	100	26.84	123.7	70.9	105.4	8.73557e+06	5.00324e+06	7.44105e+06	2.97342e+06	4418956	7.44105e+06	High	High	High
High	Master Protein	A0A0C4DH31	Immunoglobulin heavy variable 1-18 [OS=Homo sapiens]	0	9.085	15	1	1	1	117	12.8	8.84	3.7	0												Not Found	Not Found	High
High	Master Protein	Q01813	ATP-dependent 6-phosphofructokinase, platelet type [OS=Homo sapiens]	0	9.084	3	2	3	2	784	85.5	7.55	7.09	0	100	68.67	77.6	45.3	177.1	8.55049e+06	4.99558e+06	19512876	2.91042e+06	4412187	19512876	High	Peak Found	High
High	Master Protein	A2NJV5	Immunoglobulin kappa variable 2-29 [OS=Homo sapiens]	0	9.063	17	1	1	1	120	13.1	7.28	3.35	0	100	114.06		29	271		2.89011e+06	26984968		2.5526e+06	26984968	Not Found	Peak Found	High
High	Master Protein	Q9H425	Uncharacterized protein C1orf198 [OS=Homo sapiens]	0	9.045	9	2	2	2	327	36.3	5.72	3.32	0	100				300			15544237			15544237	Not Found	Not Found	High
High	Master Protein	Q9Y5C1	Angiopoietin-related protein 3 [OS=Homo sapiens]	0	9.033	5	2	2	2	460	53.6	6.7	4.95	0	100	12.27	99.7	87.9	112.4	3.9653e+06	3.49428e+06	4470168	1.34971e+06	3.08621e+06	4470168	Peak Found	Peak Found	High
High	Master Protein	P51692	Signal transducer and activator of transcription 5B [OS=Homo sapiens]	0	9.022	3	2	4	2	787	89.8	6.05	9.66	0	100	22.97	112.7	73.5	113.8	1.49404e+07	9.74162e+06	15089456	5.08544e+06	8603979	15089456	High	High	High
High	Master Protein	O00264	Membrane-associated progesterone receptor component 1 [OS=Homo sapiens]	0	8.941	16	1	1	1	195	21.7	4.7	6.11	0	100	22.24	173.6		126.4	1.34484e+07		9792677	4.57758e+06		9792677	High	Not Found	Peak Found
High	Master Protein	P35606	Coatomer subunit beta' [OS=Homo sapiens]	0	8.918	2	2	3	2	906	102.4	5.27	5.56	0	100	46.82	136.2	116.7	47.1	1.57144e+07	1.34676e+07	5438095	5.34889e+06	1.18948e+07	5438095	High	High	Peak Found
High	Master Protein	Q7LDG7	RAS guanyl-releasing protein 2 [OS=Homo sapiens]	0	8.879	5	2	4	2	609	69.2	7.8	3.96	0	100	62	84.2		215.8	6.52405e+06		16709599	2.22066e+06		16709599	High	High	High
High	Master Protein	O00592	Podocalyxin [OS=Homo sapiens]	0	8.792	4	2	6	2	558	58.6	5.49	6.09	0	100	28.98	129.4	71.5	99.2	1.1471e+07	6.33398e+06	8789630	3.90452e+06	5594289	8789630	High	High	High
High	Master Protein	Q9Y5K6	CD2-associated protein [OS=Homo sapiens]	0	8.759	6	2	3	2	639	71.4	6.4	3.66	0	100	55.54	67.1	68.8	164.1	7.92335e+06	8.12771e+06	19388240	2.69696e+06	7178546	19388240	High	High	High
High	Master Protein	P01594	Immunoglobulin kappa variable 1-33 [OS=Homo sapiens]	0	8.75	14	1	1	1	117	12.8	4.78	4.33	0	100				300			38427296			38427296	Not Found	Not Found	High
High	Master Protein	P07954	Fumarate hydratase, mitochondrial [OS=Homo sapiens]	0	8.649	7	3	5	3	510	54.6	8.76	4.52	0	100	59.83	164.4	89.4	46.2	1.71419e+07	9.3148e+06	4.8162e+06	5.83478e+06	8227009	4.8162e+06	High	High	Peak Found
High	Master Protein	Q4KMQ2	Anoctamin-6 [OS=Homo sapiens]	0	8.622	2	1	2	1	910	106.1	7.77	3.45	0	100				300			12513859			12513859	High	Not Found	High
High	Master Protein	P19971	Thymidine phosphorylase [OS=Homo sapiens]	0	8.577	3	1	1	1	482	49.9	5.53	3.79	0	100				300			4611071			4611071	Not Found	Not Found	High
High	Master Protein	P62987	Ubiquitin-ribosomal protein eL40 fusion protein [OS=Homo sapiens]	0	8.543	13	1	2	1	128	14.7	9.83	3.55	0	100				300			7080000			7080000	Not Found	High	High
High	Master Protein	P13598	Intercellular adhesion molecule 2 [OS=Homo sapiens]	0	8.504	6	2	4	2	275	30.6	7.43	10.6	0	100	15.78	118	88.8	93.2	9.95326e+07	7.48511e+07	78569932	33879001	66109880	78569932	High	High	High
High	Master Protein	P62491	Ras-related protein Rab-11A [OS=Homo sapiens]	0	8.479	11	2	2	2	216	24.4	6.57	5.24	0	100	17.92	97.1	83.7	119.2	2.20749e+07	1.90418e+07	27109278	7.51388e+06	1.68181e+07	27109278	Peak Found	High	High
High	Master Protein	P01718	Immunoglobulin lambda variable 3-27 [OS=Homo sapiens]	0	8.42	19	2	2	1	113	12.2	5.01	5.32	0	100	30.13	134.7	85.1	80.2	1.31542e+07	8.31111e+06	7.83513e+06	4.47746e+06	7.34053e+06	7.83513e+06	High	Peak Found	Peak Found
High	Master Protein	Q13813	Spectrin alpha chain, non-erythrocytic 1 [OS=Homo sapiens]	0	8.393	1	2	2	1	2472	284.4	5.35	5.65	0												Not Found	Not Found	High
High	Master Protein	P24534	Elongation factor 1-beta [OS=Homo sapiens]	0	8.367	15	2	2	1	225	24.7	4.67	3.23	0	100	64.37	81.7		218.3	6.42562e+06		17160998	2187158		17160998	Peak Found	Not Found	High
High	Master Protein	P19634	Sodium/hydrogen exchanger 1 [OS=Homo sapiens]	0	8.356	2	1	1	1	815	90.7	7.21	2.84	0												Not Found	Not Found	High
High	Master Protein	P59665	Neutrophil defensin 1 [OS=Homo sapiens]	0	8.355	11	2	6	2	94	10.2	6.99	10.99	0	100	16.43	92.4	118.9	88.7	1.18703e+08	1.52676e+08	114001919	4.04044e+07	1.34847e+08	114001919	High	High	High
High	Master Protein	P31944	Caspase-14 [OS=Homo sapiens]	0	8.343	7	1	1	1	242	27.7	5.58	4.32	0	100				300			3334332			3334332	Not Found	Not Found	High
High	Master Protein	Q96CS3	FAS-associated factor 2 [OS=Homo sapiens]	0	8.334	4	1	3	1	445	52.6	5.62	7.45	0	100	15.21	91.6	90.8	117.6	4.82739e+06	4.78625e+06	6.19493e+06	1.64315e+06	4.22731e+06	6.19493e+06	High	High	High
High	Master Protein	Q8TD19	Serine/threonine-protein kinase Nek9 [OS=Homo sapiens]	0	8.309	3	2	3	2	979	107.1	5.74	4.64	0	100	50.12	145.6	108	46.3	8.49281e+06	6.30075e+06	2.70325e+06	2.89079e+06	5.56494e+06	2.70325e+06	High	High	High
High	Master Protein	P62879	Guanine nucleotide-binding protein G(I)/G(S)/G(T) subunit beta-2 [OS=Homo sapiens]	0	8.279	9	2	2	1	340	37.3	6	2.65	0	100	112.81		30.3	269.7		5.10395e+06	45358400		4.5079e+06	45358400	Not Found	Peak Found	High
High	Master Protein	Q8IZP2	Putative protein FAM10A4 [OS=Homo sapiens]	0	8.225	10	2	2	2	240	27.4	5.08	3.97	0	100	38.14	109.5		190.5	4.37159e+06		7.60062e+06	1.48801e+06		7.60062e+06	High	Not Found	High
High	Master Protein	Q7L591	Docking protein 3 [OS=Homo sapiens]	0	8.188	7	3	3	3	496	53.3	7.77	2.01	0	100	39.58	108		192	2.36849e+06		4209635	806188		4209635	High	Not Found	High
High	Master Protein	Q53TN4	Plasma membrane ascorbate-dependent reductase CYBRD1 [OS=Homo sapiens]	0	8.159	5	2	4	2	286	31.6	8.76	8.98	0	100	40.15	146.4	76.1	77.5	4.77915e+07	2.48539e+07	2.53157e+07	1.62673e+07	21951448	2.53157e+07	High	High	High
High	Master Protein	P40227	T-complex protein 1 subunit zeta [OS=Homo sapiens]	0	8.099	4	1	1	1	531	58	6.68	3.73	0	100	24.3	124.2		175.8	7.86888e+06		11134641	2.67842e+06		11134641	Peak Found	Not Found	High
High	Master Protein	Q6ZNJ1	Neurobeachin-like protein 2 [OS=Homo sapiens]	0	8.087	1	1	1	1	2754	302.3	6.38	3.9	0												Not Found	Not Found	High
High	Master Protein	Q9UNS2	COP9 signalosome complex subunit 3 [OS=Homo sapiens]	0	8.039	7	2	2	2	423	47.8	6.65	4.06	0	100	11.32	91.2	96.1	112.8	4.56662e+06	4.81402e+06	5649045	1.55439e+06	4.25183e+06	5649045	Peak Found	High	Peak Found
High	Master Protein	Q96IY4	Carboxypeptidase B2 [OS=Homo sapiens]	0	7.963	4	1	1	1	423	48.4	7.71	3.11	0	100				300			6.57379e+06			6.57379e+06	Not Found	Not Found	High
High	Master Protein	Q6UXV4	MICOS complex subunit MIC27 [OS=Homo sapiens]	0	7.893	11	2	2	2	268	29.1	9.52	2.39	0	100	37.5	110.2	131.3	58.4	1.16286e+07	1.38575e+07	6.16687e+06	3.95815e+06	12239231	6.16687e+06	High	Peak Found	Peak Found
High	Master Protein	P13716	Delta-aminolevulinic acid dehydratase [OS=Homo sapiens]	0	7.884	5	1	1	1	330	36.3	6.79	3.65	0	100				300			15936713			15936713	Not Found	Not Found	High
High	Master Protein	O60268	Uncharacterized protein KIAA0513 [OS=Homo sapiens]	0	7.881	3	1	2	1	411	46.6	5.06	4.44	0	100	8.04	109.1	96.9	94	9.01916e+06	8.00448e+06	7.76921e+06	3.06995e+06	7.06971e+06	7.76921e+06	High	High	Peak Found
High	Master Protein	P07602	Prosaposin [OS=Homo sapiens]	0	7.874	4	2	2	2	524	58.1	5.17	4.73	0	100	12.13	113.4	96.8	89.8	2.06839e+07	1.76473e+07	1.63804e+07	7.04041e+06	1.55864e+07	1.63804e+07	Peak Found	Peak Found	High
High	Master Protein	P13929	Beta-enolase [OS=Homo sapiens]	0	7.872	3	1	2	1	434	47	7.71	7.02	0	100	18.1	102.8	80.7	116.5	1.52314e+07	1.19537e+07	17270570	5.18446e+06	10557740	17270570	High	Peak Found	High
High	Master Protein	Q5BJD5	Transmembrane protein 41B [OS=Homo sapiens]	0	7.832	7	1	1	1	291	32.5	9.58	2.88	0												Not Found	Not Found	High
High	Master Protein	P50895	Basal cell adhesion molecule [OS=Homo sapiens]	0	7.831	5	2	2	2	628	67.4	5.81	4.17	0	100	94.11	18.8	78	203.2	6.68742e+06	2.77517e+07	72239860	2.27627e+06	2.45108e+07	72239860	Peak Found	Peak Found	High
High	Master Protein	Q86VP6	Cullin-associated NEDD8-dissociated protein 1 [OS=Homo sapiens]	0	7.817	1	1	1	1	1230	136.3	5.78	3.88	0	100	25.46	118	70.9	111.1	1.84219e+07	1.10631e+07	17345246	6.27046e+06	9771170	17345246	High	Peak Found	Peak Found
High	Master Protein	P0DP23	Calmodulin-1 [OS=Homo sapiens]	0	7.79	9	1	2	1	149	16.8	4.22	6.94	0	100	18.67	107.6	78.7	113.7	1.89955e+07	1.39049e+07	20082120	6465702	12281096	20082120	High	High	Peak Found
High	Master Protein	Q9Y4L1	Hypoxia up-regulated protein 1 [OS=Homo sapiens]	0	7.777	2	1	2	1	999	111.3	5.22	4.27	0	100	23.26	125.3	174.7		2.6632e+06	3.71154e+06		906504	3.2781e+06		High	High	Not Found
High	Master Protein	A0A075B6K0	Immunoglobulin lambda variable 3-16 [OS=Homo sapiens]	0	7.757	18	2	2	1	115	12.5	4.65	5.73	0												Not Found	Not Found	High
High	Master Protein	P22352	Glutathione peroxidase 3 [OS=Homo sapiens]	0	7.756	10	2	6	2	226	25.5	8.13	16.47	0	100	11.73	105.3	86.6	108.1	6.19977e+07	5.09549e+07	63657682	21102833	45004322	63657682	High	High	High
High	Master Protein	P46109	Crk-like protein [OS=Homo sapiens]	0	7.72	7	2	3	2	303	33.8	6.74	4.88	0	100	25.91	112.4	70.2	117.3	3.6374e+07	2.27167e+07	37964580	12381021	20063782	37964580	High	High	Peak Found
High	Master Protein	P22694-2	Isoform 2 of cAMP-dependent protein kinase catalytic subunit beta [OS=Homo sapiens]	0	7.669	5	1	1	1	398	46.2	8.69	3.46	0												Not Found	Not Found	High
High	Master Protein	O15400	Syntaxin-7 [OS=Homo sapiens]	0	7.658	10	2	2	2	261	29.8	5.55	2.59	0	100	38.06	89.8	68.1	142.1	1.55989e+07	1.18371e+07	24701389	5.30958e+06	10454717	24701389	High	Peak Found	High
High	Master Protein	O75563	Src kinase-associated phosphoprotein 2 [OS=Homo sapiens]	0	7.656	3	1	1	1	359	41.2	4.69	3.2	0	100	50.14	58.6	85.6	155.8	3.85051e+06	5.62111e+06	10228078	1.31064e+06	4.96467e+06	10228078	Peak Found	Peak Found	High
High	Master Protein	P50995	Annexin A11 [OS=Homo sapiens]	0	7.619	3	1	2	1	505	54.4	7.65	2.61	0	100		300			8.57149e+06			2917572			High	High	Not Found
High	Master Protein	O00602	Ficolin-1 [OS=Homo sapiens]	0	7.588	4	1	1	1	326	35.1	6.86	3.36	0												Not Found	Not Found	High
High	Master Protein	P61626	Lysozyme C [OS=Homo sapiens]	0	7.579	16	3	3	3	148	16.5	9.16	4.75	0	100				300			1.20266e+07			1.20266e+07	Not Found	Not Found	High
High	Master Protein	P50416	Carnitine O-palmitoyltransferase 1, liver isoform [OS=Homo sapiens]	0	7.509	4	2	2	2	773	88.3	8.65	2.79	0	100	61.85		84.4	215.6		4.58112e+06	11703260		4.04613e+06	11703260	High	Peak Found	High
High	Master Protein	O95182	NADH dehydrogenase [ubiquinone] 1 alpha subcomplex subunit 7 [OS=Homo sapiens]	0	7.508	16	1	2	1	113	12.5	10.18	5.73	0	100	20.91	123.7	91.9	84.3	7.57818e+06	5.62911e+06	5.16497e+06	2.57947e+06	4971734	5.16497e+06	High	Peak Found	High
High	Master Protein	Q9NZT1	Calmodulin-like protein 5 [OS=Homo sapiens]	0	7.5	10	1	3	1	146	15.9	4.44	6.93	0	100	102.34	28.7	54	217.3	5.98533e+06	1.12498e+07	45259096	2.03729e+06	9936068	45259096	High	High	High
High	Master Protein	P80108	Phosphatidylinositol-glycan-specific phospholipase D [OS=Homo sapiens]	0	7.445	3	2	2	2	840	92.3	6.37	4.73	0	100	59.17		87.2	212.8		2.03105e+06	4.95357e+06		1.79387e+06	4.95357e+06	Not Found	Peak Found	High
High	Master Protein	P50395	Rab GDP dissociation inhibitor beta [OS=Homo sapiens]	0	7.433	7	2	2	2	445	50.6	6.47	4.8	0	100	63.86	75.1	52.3	172.5	5.23658e+06	3.64713e+06	12027309	1.78243e+06	3.22122e+06	12027309	Peak Found	Peak Found	High
High	Master Protein	P28289	Tropomodulin-1 [OS=Homo sapiens]	0	7.411	7	2	7	1	359	40.5	5.1	4.11	0	100	16.99	114.5	104.2	81.3	1.59137e+07	1.44798e+07	11299634	5.41671e+06	12788873	11299634	High	Peak Found	Peak Found
High	Master Protein	Q14847	LIM and SH3 domain protein 1 [OS=Homo sapiens]	0	7.236	9	3	5	3	261	29.7	7.05	5.55	0	100	20.41	122.6	94.5	82.9	2.50816e+07	1.93396e+07	1.69564e+07	8.53728e+06	1.70811e+07	1.69564e+07	High	High	High
High	Master Protein	Q99798	Aconitate hydratase, mitochondrial [OS=Homo sapiens]	0	7.213	4	2	2	2	780	85.4	7.61	4.33	0	100				300			11801432			11801432	Not Found	Not Found	High
High	Master Protein	Q9BSF0	Small membrane A-kinase anchor protein [OS=Homo sapiens]	0	7.088	28	1	1	1	95	11	4.87	4.96	0												Not Found	Not Found	High
High	Master Protein	Q9UHG3	Prenylcysteine oxidase 1 [OS=Homo sapiens]	0	7.023	4	1	1	1	505	56.6	6.18	3.42	0	100		300			9.92642e+06			3.37876e+06			High	Not Found	Not Found
High	Master Protein	A0A0C4DH72	Immunoglobulin kappa variable 1-6 [OS=Homo sapiens]	0	6.994	14	1	1	1	117	12.7	8.29	3.12	0	100				300			18442266			18442266	Not Found	Not Found	High
High	Master Protein	P31323	cAMP-dependent protein kinase type II-beta regulatory subunit [OS=Homo sapiens]	0	6.948	4	1	1	1	418	46.3	4.92	2.13	0												Not Found	Not Found	High
High	Master Protein	P30049	ATP synthase subunit delta, mitochondrial [OS=Homo sapiens]	0	6.912	17	2	2	2	168	17.5	5.49	5.49	0	100	134.14	21.6	23.5	254.9	2.78809e+06	3.04234e+06	32937512	949014	2.68705e+06	32937512	Peak Found	High	High
High	Master Protein	P22061	Protein-L-isoaspartate(D-aspartate) O-methyltransferase [OS=Homo sapiens]	0	6.901	7	1	1	1	227	24.6	7.21	3.09	0	100	33.43	110.9	62.5	126.6	6.12209e+06	3.44842e+06	6.98789e+06	2.08384e+06	3.04571e+06	6.98789e+06	Peak Found	Peak Found	High
High	Master Protein	P30622	CAP-Gly domain-containing linker protein 1 [OS=Homo sapiens]	0	6.833	1	1	2	1	1438	162.1	5.36	4.79	0												High	High	Not Found
High	Master Protein	P07195	L-lactate dehydrogenase B chain [OS=Homo sapiens]	0	6.818	8	3	4	3	334	36.6	6.05	6.24	0	100	54.2	90.8	51	158.2	1.51074e+07	8.47536e+06	26310626	5.14228e+06	7.4856e+06	26310626	High	Peak Found	High
High	Master Protein	P06331	Immunoglobulin heavy variable 4-34 [OS=Homo sapiens]	0	6.805	9	2	4	2	123	13.8	9.33	10.19	0	100	51.25	121.1	137.3	41.6	6.75404e+07	7.6589e+07	2.31811e+07	2.29895e+07	6.76449e+07	2.31811e+07	High	High	High
High	Master Protein	Q16891	MICOS complex subunit MIC60 [OS=Homo sapiens]	0	6.775	3	2	2	2	758	83.6	6.48	3.63	0	100	73.3	80.1	38.7	181.2	7.44682e+06	3.59818e+06	16845538	2534757	3177978	16845538	High	Peak Found	Peak Found
High	Master Protein	P20930	Filaggrin [OS=Homo sapiens]	0	6.709	4	3	4	3	4061	434.9	9.25	2.18	0	100	40.19		107.4	192.6		1.67289e+06	3.00133e+06		1.47753e+06	3.00133e+06	Not Found	Peak Found	High
High	Master Protein	Q13884	Beta-1-syntrophin [OS=Homo sapiens]	0	6.677	4	1	1	1	538	58	8.63	2.9	0	100				300			3257572			3257572	Not Found	Not Found	High
High	Master Protein	B2RUZ4	Small integral membrane protein 1 [OS=Homo sapiens]	0	6.665	15	1	2	1	78	8.7	9.03	6.28	0	100	63.19	51.5	77	171.5	7.88338e+06	1.17938e+07	26246218	2.68335e+06	10416504	26246218	Peak Found	High	High
High	Master Protein	P25398	Small ribosomal subunit protein eS12 [OS=Homo sapiens]	0	6.613	11	1	3	1	132	14.5	7.21	2.15	0	100	50.24	120.6	136.7	42.7	1.20642e+07	1.36802e+07	4276694	4.10642e+06	12082628	4276694	High	High	High
High	Master Protein	Q8NG11	Tetraspanin-14 [OS=Homo sapiens]	0	6.611	4	1	1	1	270	30.7	6.84	2.28	0	100				300			7.0722e+06			7.0722e+06	Not Found	Not Found	High
High	Master Protein	Q92499	ATP-dependent RNA helicase DDX1 [OS=Homo sapiens]	0	6.564	2	1	1	1	740	82.4	7.23	3.86	0	100			300			4.23349e+06			3.7391e+06		Not Found	High	Not Found
High	Master Protein	Q8TAD7	Overexpressed in colon carcinoma 1 protein [OS=Homo sapiens]	0	6.559	19	1	2	1	63	6.4	6.57	4.77	0	100	34.47	137.5	69.8	92.7	5.62515e+06	2.85336e+06	3792126	1.91469e+06	2.52014e+06	3792126	High	High	Peak Found
High	Master Protein	P20073	Annexin A7 [OS=Homo sapiens]	0	6.52	6	1	1	1	488	52.7	5.68	3.55	0												Not Found	Not Found	High
High	Master Protein	P20963	T-cell surface glycoprotein CD3 zeta chain [OS=Homo sapiens]	0	6.413	9	1	2	1	164	18.7	9.25	2.41	0	100	40.86	74.1	78.8	147.1	6.74184e+06	7.16506e+06	13380913	2.29479e+06	6328318	13380913	Peak Found	High	High
High	Master Protein	Q14643	Inositol 1,4,5-trisphosphate receptor type 1 [OS=Homo sapiens]	0	6.39	1	1	2	1	2758	313.7	6.04	3.1	0	100	15.49	166.4		133.6	4.43762e+06		3.5617e+06	1.51048e+06		3.5617e+06	High	Not Found	High
High	Master Protein	Q9BX67	Junctional adhesion molecule C [OS=Homo sapiens]	0	6.341	5	1	3	1	310	35	7.59	10.09	0	100	20.45	111.1	76.4	112.5	2.00586e+07	1.37938e+07	20309250	6.82755e+06	12182950	20309250	High	High	High
High	Master Protein	Q9UHY1	Nuclear receptor-binding protein [OS=Homo sapiens]	0	6.332	3	1	1	1	535	59.8	5.08	3.18	0	100				300			4.47906e+06			4.47906e+06	Not Found	Not Found	High
High	Master Protein	P40763	Signal transducer and activator of transcription 3 [OS=Homo sapiens]	0	6.293	3	1	3	1	770	88	6.3	9.54	0	100	11.87	98.5	88.9	112.5	8.35904e+06	7.54424e+06	9546441	2.84526e+06	6.66322e+06	9546441	High	High	High
High	Master Protein	P02689	Myelin P2 protein [OS=Homo sapiens]	0	6.279	9	1	1	1	132	14.9	9.83	2.88	0	100	17.34	87	93.3	119.7	6.51745e+06	6.98937e+06	8965469	2218415	6.17314e+06	8965469	Peak Found	Peak Found	High
High	Master Protein	P01732	T-cell surface glycoprotein CD8 alpha chain [OS=Homo sapiens]	0	6.272	8	1	1	1	235	25.7	9.52	2.97	0	100				300			10637226			10637226	Not Found	Not Found	High
High	Master Protein	Q14005	Pro-interleukin-16 [OS=Homo sapiens]	0	6.242	1	1	1	1	1332	141.7	8.06	2.65	0	100	18	113.3	79.5	107.2	5.00582e+06	3.51305e+06	4734421	1.70389e+06	3.10279e+06	4734421	High	Peak Found	Peak Found
High	Master Protein	O15372	Eukaryotic translation initiation factor 3 subunit H [OS=Homo sapiens]	0	6.202	5	1	1	1	352	39.9	6.54	2.02	0												Not Found	Not Found	High
High	Master Protein	Q12846	Syntaxin-4 [OS=Homo sapiens]	0	6.191	10	2	2	2	297	34.2	6.28	3.01	0	100	41.04	106.5		193.5	8.21354e+06		14928881	2.79573e+06		14928881	Peak Found	High	High
High	Master Protein	B0I1T2	Unconventional myosin-Ig [OS=Homo sapiens]	0	6.159	3	2	2	2	1018	116.4	8.73	2.13	0	100				300			3.00562e+06			3.00562e+06	Not Found	Not Found	High
High	Master Protein	O43294	Transforming growth factor beta-1-induced transcript 1 protein [OS=Homo sapiens]	0	6.1	4	1	2	1	461	49.8	7.03	3.5	0	100	1.61		151.7	148.3		8.78104e+06	8583053		7755578	8583053	High	High	Peak Found
High	Master Protein	O75410	Transforming acidic coiled-coil-containing protein 1 [OS=Homo sapiens]	0	6.069	4	2	2	2	805	87.7	4.88	0	0	100	35.05	187.2	112.8		4.96657e+06	2.99372e+06		1.69052e+06	2.64411e+06		High	Peak Found	Not Found
High	Master Protein	A0A0B4J2D5	Putative glutamine amidotransferase-like class 1 domain-containing protein 3B, mitochondrial [OS=Homo sapiens]	0	6.045	12	2	2	2	268	28.1	8.27	4.62	0												Not Found	High	High
High	Master Protein	P01704	Immunoglobulin lambda variable 2-14 [OS=Homo sapiens]	0	6.019	18	2	2	2	120	12.6	6.49	5.21	0	100	19.52	77.6	113	109.4	1.77832e+07	2.59129e+07	2.50943e+07	6.05306e+06	22886774	2.50943e+07	Peak Found	High	High
High	Master Protein	P00338	L-lactate dehydrogenase A chain [OS=Homo sapiens]	0	6.006	6	2	2	2	332	36.7	8.27	4.07	0	100	25.25	101.2	74.2	124.6	1.3816e+07	1.01194e+07	17004582	4.7027e+06	8.93762e+06	17004582	High	Peak Found	High
High	Master Protein	Q15582	Transforming growth factor-beta-induced protein ig-h3 [OS=Homo sapiens]	0	5.988	5	2	4	2	683	74.6	7.71	4.13	0	100		300			1.83852e+07			6257985			High	High	High
High	Master Protein	P19012	Keratin, type I cytoskeletal 15 [OS=Homo sapiens]	0	5.971	5	3	5	1	456	49.2	4.77	8.33	0	100	15.1	114.4	101.3	84.3	1.13373e+07	1.00414e+07	8352920	3.859e+06	8868732	8352920	High	High	Peak Found
High	Master Protein	Q9Y4H4	G-protein-signaling modulator 3 [OS=Homo sapiens]	0	5.916	14	1	1	1	160	17.9	4.97	4.2	0	100	10.67		138.7	161.3		1.27772e+07	14861687		11285042	14861687	Not Found	Peak Found	High
High	Master Protein	P16402	Histone H1.3 [OS=Homo sapiens]	0	5.906	5	1	2	1	221	22.3	11.02	4.23	0	100	19.37	122	92.3	85.6	1.03227e+07	7.81009e+06	7244563	3.51364e+06	6.89802e+06	7244563	High	Peak Found	High
High	Master Protein	P07948	Tyrosine-protein kinase Lyn [OS=Homo sapiens]	0	5.887	4	2	2	1	512	58.5	7.11	5.79	0	100	36.29	130.5	59.9	109.6	1.27755e+07	5.8605e+06	10728409	4.34853e+06	5176106	10728409	Peak Found	Peak Found	High
High	Master Protein	P01742	Immunoglobulin heavy variable 1-69 [OS=Homo sapiens]	0	5.87	9	1	1	1	117	12.7	9.17	3.16	0	100				300			9352941			9352941	Not Found	Not Found	High
High	Master Protein	P18669	Phosphoglycerate mutase 1 [OS=Homo sapiens]	0	5.864	7	1	1	1	254	28.8	7.18	0	0	100	20.75	128		172	6.22745e+06		8369695	2119706		8369695	High	Not Found	Peak Found
High	Master Protein	Q9BVC6	Transmembrane protein 109 [OS=Homo sapiens]	0	5.836	5	1	1	1	243	26.2	10.48	2.59	0	100	100	43.9		256.1	4.02439e+06		23454952	1.36982e+06		23454952	Peak Found	Not Found	High
High	Master Protein	P48444	Coatomer subunit delta [OS=Homo sapiens]	0	5.823	5	2	6	2	511	57.2	6.21	4.09	0	100	84.37	169.5	6.1	124.4	5.9799e+07	2.16025e+06	4.38778e+07	2.03544e+07	1.90797e+06	4.38778e+07	High	High	High
High	Master Protein	O94929	Actin-binding LIM protein 3 [OS=Homo sapiens]	0	5.717	5	2	2	2	683	77.8	8.54	2.13	0												Not Found	Not Found	High
High	Master Protein	Q8NDC0	MAPK-interacting and spindle-stabilizing protein-like [OS=Homo sapiens]	0	5.712	7	1	1	1	245	24.3	5.62	2.28	0												Not Found	Not Found	High
High	Master Protein	Q5VY43	Platelet endothelial aggregation receptor 1 [OS=Homo sapiens]	0	5.671	3	2	2	2	1037	110.6	6.81	2.23	0	100	4.67	104.3	100.6	95	2.91852e+06	2.81534e+06	2658832	993408	2.48656e+06	2658832	Peak Found	High	High
High	Master Protein	Q8NDB2	B-cell scaffold protein with ankyrin repeats [OS=Homo sapiens]	0	5.656	1	1	1	1	785	89.2	5.4	2.48	0	100	46.62	199.5		100.5	6.45501e+06		3.25408e+06	2.19716e+06		3.25408e+06	Peak Found	Not Found	High
High	Master Protein	Q9H2K8	Serine/threonine-protein kinase TAO3 [OS=Homo sapiens]	0	5.645	3	2	4	2	898	105.3	7.3	0	0	100	28.57	127.7	70.6	101.7	5.49447e+07	3.03828e+07	43785798	1.87021e+07	26834684	43785798	High	High	High
High	Master Protein	Q13045	Protein flightless-1 homolog [OS=Homo sapiens]	0	5.602	1	2	2	2	1269	144.7	6.05	2.52	0	100				300			6940668			6940668	Not Found	Not Found	High
High	Master Protein	O95721	Synaptosomal-associated protein 29 [OS=Homo sapiens]	0	5.573	13	2	3	2	258	29	5.81	2.04	0	100	60.77	214.5	85.5		1.10691e+07	4.41564e+06		3.76771e+06	3.89998e+06		High	High	Not Found
High	Master Protein	Q8N699	Myc target protein 1 [OS=Homo sapiens]	0	5.573	5	1	1	1	235	26.6	9.83	2.99	0												Not Found	Not Found	High
High	Master Protein	P12109	Collagen alpha-1(VI) chain [OS=Homo sapiens]	0	5.549	1	1	1	1	1028	108.5	5.43	2.39	0	100	35.13	139.6	87.9	72.6	8.52876e+06	5.36843e+06	4.43293e+06	2.90303e+06	4741502	4.43293e+06	High	Peak Found	Peak Found
High	Master Protein	P23381	Tryptophan--tRNA ligase, cytoplasmic [OS=Homo sapiens]	0	5.53	3	1	1	1	471	53.1	6.23	0	0	100				300			6.39329e+06			6.39329e+06	Not Found	Not Found	High
High	Master Protein	Q15005	Signal peptidase complex subunit 2 [OS=Homo sapiens]	0	5.523	20	3	3	3	226	25	8.47	0	0	100	88.68	42.6	202.1	55.3	8.72662e+06	4.14193e+07	11327717	2.97037e+06	3.65823e+07	11327717	High	High	Peak Found
High	Master Protein	Q03113	Guanine nucleotide-binding protein subunit alpha-12 [OS=Homo sapiens]	0	5.498	3	1	3	1	381	44.3	9.83	7.89	0	100	35.5	109.9	60.6	129.5	6.3947e+07	3.52435e+07	75317744	21766326	31127744	75317744	High	High	High
High	Master Protein	P13796	Plastin-2 [OS=Homo sapiens]	0	5.492	4	1	1	1	627	70.2	5.43	0	0												High	Not Found	Not Found
High	Master Protein	Q14203	Dynactin subunit 1 [OS=Homo sapiens]	0	5.485	2	1	1	1	1278	141.6	5.81	3.74	0	100	58.23	157.5	41	101.5	8.96153e+06	2.33535e+06	5775125	3.05033e+06	2.06263e+06	5775125	High	Peak Found	Peak Found
High	Master Protein	O14618	Copper chaperone for superoxide dismutase [OS=Homo sapiens]	0	5.481	5	2	4	2	274	29	5.58	7.58	0	100	47.63	67.8	77.4	154.7	9.85556e+06	1.12533e+07	22481227	3.35464e+06	9939160	22481227	High	High	High
High	Master Protein	P14543	Nidogen-1 [OS=Homo sapiens]	0	5.476	1	1	1	1	1247	136.3	5.29	2.99	0	100	74.03	62.1	52.6	185.3	4.73273e+06	4.01179e+06	14128665	1.61093e+06	3.54329e+06	14128665	Peak Found	Peak Found	High
High	Master Protein	O60229	Kalirin [OS=Homo sapiens]	0	5.476	1	1	1	1	2986	340	6.07	0	0	100	15.16	166.1	133.9		6.23817e+06	5.03033e+06		2.12335e+06	4442886		High	Peak Found	Not Found
High	Master Protein	O00233	26S proteasome non-ATPase regulatory subunit 9 [OS=Homo sapiens]	0	5.442	11	1	1	1	223	24.7	6.95	2.52	0												Not Found	High	Not Found
High	Master Protein	P57721	Poly(rC)-binding protein 3 [OS=Homo sapiens]	0	5.393	4	1	1	1	371	39.4	8.07	2.69	0	100				300			13643705			13643705	Not Found	Not Found	High
High	Master Protein	P04180	Phosphatidylcholine-sterol acyltransferase [OS=Homo sapiens]	0	5.348	6	1	1	1	440	49.5	6.11	3.94	0												Not Found	Not Found	High
High	Master Protein	Q14677	Clathrin interactor 1 [OS=Homo sapiens]	0	5.336	6	2	4	2	625	68.2	6.42	0	0												High	High	High
High	Master Protein	Q00796	Sorbitol dehydrogenase [OS=Homo sapiens]	0	5.317	11	1	1	1	357	38.3	7.97	4.18	0	100				300			7.76094e+06			7.76094e+06	Not Found	Not Found	High
High	Master Protein	A0A075B6H7	Probable non-functional immunoglobulin kappa variable 3-7 [OS=Homo sapiens]	0	5.311	23	2	3	1	116	12.8	5.25	7.71	1	100	73.43	65.1	50.5	184.4	1.35665e+07	1.05352e+07	3.84332e+07	4617766	9304921	3.84332e+07	Not Found	Not Found	High
High	Master Protein	Q14008	Cytoskeleton-associated protein 5 [OS=Homo sapiens]	0	5.299	1	1	3	1	2032	225.4	7.8	4.72	0	100	58.18	211.7		88.3	9.60298e+06		4.00486e+06	3.26867e+06		4.00486e+06	High	High	High
High	Master Protein	Q56UQ5	TPT1-like protein [OS=Homo sapiens]	0	5.253	9	1	1	1	140	15.7	6.19	2.79	0	100				300			9175456			9175456	Not Found	Not Found	High
High	Master Protein	Q9UIB8	SLAM family member 5 [OS=Homo sapiens]	0	5.238	6	1	1	1	345	38.8	7.06	3.48	0												Not Found	Not Found	High
High	Master Protein	Q9Y3Q8	TSC22 domain family protein 4 [OS=Homo sapiens]	0	5.217	8	1	1	1	395	41	7.21	0	0												Not Found	High	Not Found
High	Master Protein	Q9UL46	Proteasome activator complex subunit 2 [OS=Homo sapiens]	0	5.158	5	1	2	1	239	27.4	5.73	2.65	0	100	38.28	143.9	73.9	82.2	8.89823e+06	4.56601e+06	5081858	3.02879e+06	4.03278e+06	5081858	High	Peak Found	High
High	Master Protein	Q9Y2L6	FERM domain-containing protein 4B [OS=Homo sapiens]	0	5.135	2	1	1	1	1034	118	8.62	0	0												Not Found	Not Found	High
High	Master Protein	P61163	Alpha-centractin [OS=Homo sapiens]	0	5.125	6	1	1	1	376	42.6	6.64	3.42	0	100				300			6.48459e+06			6.48459e+06	Not Found	Not Found	High
High	Master Protein	Q9HCM2	Plexin-A4 [OS=Homo sapiens]	0	5.11	1	1	3	1	1894	212.3	6.86	8.78	0	100	12.18	107.1	107	85.9	1.0411e+07	1.04009e+07	8.35443e+06	3.54372e+06	9186309	8.35443e+06	High	High	High
High	Master Protein	Q8NF50	Dedicator of cytokinesis protein 8 [OS=Homo sapiens]	0	5.085	1	1	2	1	2099	238.4	6.87	3.27	0	100	42.68	94.5	60.4	145.2	6.27397e+06	4.00939e+06	9643901	2.13554e+06	3.54117e+06	9643901	High	Peak Found	High
High	Master Protein	Q99418	Cytohesin-2 [OS=Homo sapiens]	0	5.042	4	1	1	1	400	46.5	5.54	2.43	0	100				300			3.08569e+06			3.08569e+06	Not Found	Not Found	High
High	Master Protein	O43312	Protein MTSS 1 [OS=Homo sapiens]	0	5.041	4	1	1	1	755	82.2	6.92	0	0	100	13.09	109.1	105.9	85	4.49775e+06	4.36919e+06	3505099	1.53095e+06	3.85895e+06	3505099	High	Peak Found	Peak Found
High	Master Protein	P17987	T-complex protein 1 subunit alpha [OS=Homo sapiens]	0	5.004	2	1	1	1	556	60.3	6.11	1.79	0												Not Found	Not Found	High
High	Master Protein	Q9Y3P8	Signaling threshold-regulating transmembrane adapter 1 [OS=Homo sapiens]	0	4.952	10	1	1	1	196	21.1	6.3	1.85	0	100	62.3	54	75	170.9	7.1206e+06	9.88848e+06	22519670	2.42372e+06	8733689	22519670	Peak Found	Peak Found	High
High	Master Protein	Q16778	Histone H2B type 2-E [OS=Homo sapiens]	0	4.939	14	2	2	2	126	13.9	10.32	3.36	0	100	64.27	81.8		218.2	6.48237e+06		1.72816e+07	2.20648e+06		1.72816e+07	Peak Found	Not Found	High
High	Master Protein	P30085	UMP-CMP kinase [OS=Homo sapiens]	0	4.938	8	1	1	1	196	22.2	5.57	2.19	0	100	25.04	75.7	98.6	125.7	3.86368e+06	5.03772e+06	6.41862e+06	1.31512e+06	4449406	6.41862e+06	Peak Found	Peak Found	High
High	Master Protein	P23368	NAD-dependent malic enzyme, mitochondrial [OS=Homo sapiens]	0	4.922	5	1	1	1	584	65.4	7.61	3.54	0												Not Found	High	Not Found
High	Master Protein	Q8IUI8	Cytokine receptor-like factor 3 [OS=Homo sapiens]	0	4.884	7	1	1	1	442	49.7	5.14	2.59	0	100			300			6.90223e+06			6096184		Not Found	High	Not Found
High	Master Protein	O43488	Aflatoxin B1 aldehyde reductase member 2 [OS=Homo sapiens]	0	4.868	8	2	2	2	359	39.6	7.17	2.37	0	100	68.85	77		223	2.35538e+06		6.82521e+06	801727		6.82521e+06	High	Not Found	High
High	Master Protein	Q9H3U1-2	Isoform 2 of Protein unc-45 homolog A [OS=Homo sapiens]	0	4.837	1	1	3	1	929	101.6	6.06	8.55	0	100	15.04	116.3	86.7	97	2.74736e+07	2.04767e+07	22913724	9351505	18085400	22913724	High	High	High
High	Master Protein	Q9BUL8	Programmed cell death protein 10 [OS=Homo sapiens]	0	4.789	6	1	1	1	212	24.7	8.19	2.21	0												Not Found	Not Found	High
High	Master Protein	A0A0B4J1Y8	Immunoglobulin lambda variable 9-49 [OS=Homo sapiens]	0	4.782	22	2	2	2	123	13	7.28	2.3	0												Not Found	Not Found	High
High	Master Protein	P02786	Transferrin receptor protein 1 [OS=Homo sapiens]	0	4.776	2	1	3	1	760	84.8	6.61	1.97	0	100	7.14	101.5	92.2	106.2	1.76218e+06	1.60026e+06	1.84376e+06	599814	1.41338e+06	1.84376e+06	High	High	High
High	Master Protein	P25311	Zinc-alpha-2-glycoprotein [OS=Homo sapiens]	0	4.754	5	1	1	1	298	34.2	6.05	2.26	0	100				300			6503984			6503984	Not Found	Not Found	High
High	Master Protein	Q8WWZ8	Oncoprotein-induced transcript 3 protein [OS=Homo sapiens]	0	4.728	2	1	1	1	545	60	5.58	2.32	0	100				300			8574501			8574501	Not Found	Not Found	High
High	Master Protein	Q8NBX0	Saccharopine dehydrogenase-like oxidoreductase [OS=Homo sapiens]	0	4.672	3	1	1	1	429	47.1	9.14	0	0	100				300			6.1681e+06			6.1681e+06	Not Found	Not Found	High
High	Master Protein	P09326	CD48 antigen [OS=Homo sapiens]	0	4.664	5	1	1	1	243	27.7	8.07	1.62	0	100		300			3.34384e+06			1.13818e+06			High	Not Found	Not Found
High	Master Protein	Q8WWA1-3	Isoform 3 of Transmembrane protein 40 [OS=Homo sapiens]	0	4.664	22	1	1	1	157	17.5	5.17	2.74	0												High	Not Found	Not Found
High	Master Protein	Q8N5J2	Ubiquitin carboxyl-terminal hydrolase MINDY-1 [OS=Homo sapiens]	0	4.65	3	1	1	1	469	51.7	4.86	2.48	0	100	30.85	124.6	110	65.4	1.13267e+07	1.00015e+07	5.94428e+06	3.85539e+06	8833526	5.94428e+06	Peak Found	High	Peak Found
High	Master Protein	P60985	Keratinocyte differentiation-associated protein [OS=Homo sapiens]	0	4.621	23	2	3	2	99	11	7.42	3.94	0	100	34.14	137.7	71.2	91.1	1.29568e+07	6.6955e+06	8.57687e+06	4.41026e+06	5913594	8.57687e+06	High	Peak Found	Peak Found
High	Master Protein	Q14162	Scavenger receptor class F member 1 [OS=Homo sapiens]	0	4.604	2	1	1	1	830	87.3	6.37	0	0												High	Not Found	Not Found
High	Master Protein	P14209	CD99 antigen [OS=Homo sapiens]	0	4.596	8	1	1	1	185	18.8	4.75	0	0	100	42.71	104.7		195.3	3.18898e+06		5.94849e+06	1.08547e+06		5.94849e+06	Peak Found	Not Found	High
High	Master Protein	P08670	Vimentin [OS=Homo sapiens]	0	4.576	2	1	2	1	466	53.6	5.12	4.61	0	100	27.26	116.7	68.5	114.7	1.21056e+07	7.10828e+06	11899461	4120526	6278166	11899461	High	Peak Found	High
High	Master Protein	Q6IAA8	Ragulator complex protein LAMTOR1 [OS=Homo sapiens]	0	4.468	7	1	2	1	161	17.7	5.15	4.76	0	100	32.12	133	98.1	68.9	3.75978e+07	2.7735e+07	19463354	12797584	24496064	19463354	High	High	Peak Found
High	Master Protein	Q16799	Reticulon-1 [OS=Homo sapiens]	0	4.468	5	2	2	2	776	83.6	4.69	0	0	100	64.81	218.7	81.3		9.83133e+06	3.65246e+06		3.3464e+06	3.22592e+06		High	High	Not Found
High	Master Protein	P06681	Complement C2 [OS=Homo sapiens]	0	4.417	2	1	1	1	752	83.2	7.42	2.96	0	100	28.71		180.4	119.6		6.51681e+06	4317615		5755769	4317615	Not Found	Peak Found	High
High	Master Protein	Q07812	Apoptosis regulator BAX [OS=Homo sapiens]	0	4.359	11	1	1	1	192	21.2	5.22	0	0												High	Not Found	Not Found
High	Master Protein	P05067	Amyloid-beta precursor protein [OS=Homo sapiens]	0	4.358	2	1	1	1	770	86.9	4.82	0	0												High	Not Found	Not Found
High	Master Protein	Q02108	Guanylate cyclase soluble subunit alpha-1 [OS=Homo sapiens]	0.001	4.318	2	2	2	2	690	77.4	7.11	3.43	0	100				300			4802133			4802133	Not Found	Not Found	High
High	Master Protein	Q9H299	SH3 domain-binding glutamic acid-rich-like protein 3 [OS=Homo sapiens]	0.001	4.292	19	1	1	1	93	10.4	4.93	2.41	0	100	34.05	186.1	113.9		7.54732e+06	4.61853e+06		2.56896e+06	4.07917e+06		High	Peak Found	Not Found
High	Master Protein	P28906	Hematopoietic progenitor cell antigen CD34 [OS=Homo sapiens]	0.001	4.285	2	1	2	1	385	40.7	7.37	3.49	0	100	15.96	111.6	106.6	81.8	4.99854e+06	4.77692e+06	3.66432e+06	1.70141e+06	4219067	3.66432e+06	High	Peak Found	High
High	Master Protein	Q9UEU0	Vesicle transport through interaction with t-SNAREs homolog 1B [OS=Homo sapiens]	0.001	4.248	6	1	1	1	232	26.7	9.04	2.19	0	100	10.26	139.1		160.9	3.01179e+06		3.48284e+06	1.02516e+06		3.48284e+06	Peak Found	Not Found	High
High	Master Protein	Q9UEY8	Gamma-adducin [OS=Homo sapiens]	0.001	4.15	4	1	1	1	706	79.1	6.32	2.03	0												High	Not Found	Not Found
High	Master Protein	Q06323	Proteasome activator complex subunit 1 [OS=Homo sapiens]	0.001	4.12	4	1	1	1	249	28.7	6.02	2.12	0												High	Not Found	Not Found
High	Master Protein	Q8TC12	Retinol dehydrogenase 11 [OS=Homo sapiens]	0.001	4.102	5	1	1	1	318	35.4	8.82	0	0	100			300			1.45631e+07			12862422		Not Found	High	Not Found
High	Master Protein	P11586	C-1-tetrahydrofolate synthase, cytoplasmic [OS=Homo sapiens]	0.001	4.098	1	1	1	1	935	101.5	7.3	1.68	0	100	11.86	96.8	90.1	113.1	4.33853e+06	4.03486e+06	5.06865e+06	1.47675e+06	3563662	5.06865e+06	Peak Found	Peak Found	High
High	Master Protein	P22748	Carbonic anhydrase 4 [OS=Homo sapiens]	0.001	4.02	4	1	1	1	312	35	7.83	1.61	0												Not Found	Not Found	High
High	Master Protein	P17252	Protein kinase C alpha type [OS=Homo sapiens]	0.001	4.016	2	1	1	1	672	76.7	7.05	2.64	0	100	28.77	180.5	119.5		1.37105e+07	9.07513e+06		4.66681e+06	8015330		High	Peak Found	Not Found
High	Master Protein	Q9Y385	Ubiquitin-conjugating enzyme E2 J1 [OS=Homo sapiens]	0.001	3.95	4	1	1	1	318	35.2	6.74	1.82	0												Not Found	High	Not Found
High	Master Protein	Q9UBC5	Unconventional myosin-Ia [OS=Homo sapiens]	0.001	3.941	1	1	2	1	1043	118.3	9.31	5.25	0	100	42.92	105.9	54.5	139.7	7.82332e+06	4.02495e+06	10324558	2662910	3554916	10324558	High	Peak Found	High
High	Master Protein	P51884	Lumican [OS=Homo sapiens]	0.001	3.923	3	1	3	1	338	38.4	6.61	5.69	0	100	37.57	126.9	116	57.1	1.98876e+07	1.81834e+07	8944586	6769362	16059957	8944586	High	High	High
High	Master Protein	P14927	Cytochrome b-c1 complex subunit 7 [OS=Homo sapiens]	0.001	3.923	7	2	4	2	111	13.5	8.78	6.31	0	100	12.52	85.8	109.4	104.8	1.98152e+07	2.52711e+07	24197923	6744708	2.232e+07	24197923	High	High	High
High	Master Protein	Q99816	Tumor susceptibility gene 101 protein [OS=Homo sapiens]	0.001	3.905	3	1	1	1	390	43.9	6.46	2.15	0	100				300			3775793			3775793	Not Found	Not Found	High
High	Master Protein	Q9NQP4	Prefoldin subunit 4 [OS=Homo sapiens]	0.001	3.9	11	1	1	1	134	15.3	4.53	0	0												High	Not Found	Not Found
High	Master Protein	A6NFX1	Sphingosine-1-phosphate transporter MFSD2B [OS=Homo sapiens]	0.001	3.881	4	1	1	1	504	53.7	8.81	2.07	0	100	1.15	148.8	151.2		4.68616e+06	4.76327e+06		1595080	4.20701e+06		High	Peak Found	Not Found
High	Master Protein	Q15075	Early endosome antigen 1 [OS=Homo sapiens]	0.001	3.879	1	1	1	1	1411	162.4	5.68	2.18	0	100	52.63	205.8	94.2		7.22833e+06	3.30721e+06		2.46038e+06	2.92099e+06		Peak Found	High	Not Found
High	Master Protein	Q10588	ADP-ribosyl cyclase/cyclic ADP-ribose hydrolase 2 [OS=Homo sapiens]	0.001	3.869	5	1	2	1	318	35.7	7.8	0	0	100	66.77	172.5	41	86.5	5.87468e+07	1.39676e+07	29458568	19996300	12336435	29458568	Peak Found	High	High
High	Master Protein	P14151	L-selectin [OS=Homo sapiens]	0.001	3.867	5	1	1	1	372	42.2	6.6	2.63	0	100	34.52	113.4	186.6		4.69581e+06	7.7287e+06		1.59836e+06	6826138		Peak Found	High	Not Found
High	Master Protein	O43169	Cytochrome b5 type B [OS=Homo sapiens]	0.002	3.833	11	1	3	1	150	16.7	4.97	1.9	0	100	6.36	97.5	107.2	95.3	2.61502e+07	2.87703e+07	25567086	8901019	25410472	25567086	High	High	High
High	Master Protein	Q96T51	RUN and FYVE domain-containing protein 1 [OS=Homo sapiens]	0.002	3.805	1	1	1	1	708	79.8	5.74	2.26	0	100	23.61	125.2	96.4	78.4	8.98065e+06	6.91603e+06	5622315	3056843	6.10837e+06	5622315	Peak Found	Peak Found	High
High	Master Protein	P36959	GMP reductase 1 [OS=Homo sapiens]	0.002	3.767	5	1	1	1	345	37.4	7.06	2.08	0												Not Found	High	Not Found
High	Master Protein	Q96JB2	Conserved oligomeric Golgi complex subunit 3 [OS=Homo sapiens]	0.002	3.735	3	1	1	1	828	94	5.57	2.55	0	100	29.68	181.5	118.5		7.9355e+06	5.18279e+06		2701093	4.57754e+06		High	Peak Found	Not Found
High	Master Protein	Q9P1Z2	Calcium-binding and coiled-coil domain-containing protein 1 [OS=Homo sapiens]	0.002	3.682	2	1	1	1	691	77.3	4.82	2.58	0	100	12.87	136.3		163.7	6.56949e+06		7.88518e+06	2.23613e+06		7.88518e+06	Peak Found	Not Found	High
High	Master Protein	O14974	Protein phosphatase 1 regulatory subunit 12A [OS=Homo sapiens]	0.002	3.678	1	1	2	1	1030	115.2	5.4	5.05	0	100	54.38		92.3	207.7		2.90671e+06	6.53872e+06		2.56726e+06	6.53872e+06	Not Found	High	High
High	Master Protein	Q9Y5J7	Mitochondrial import inner membrane translocase subunit Tim9 [OS=Homo sapiens]	0.002	3.672	24	1	1	1	89	10.4	7.21	0	0	100	44.07	196.7	103.3		4.16807e+06	2.18752e+06		1.41873e+06	1932063		High	Peak Found	Not Found
High	Master Protein	P22792	Carboxypeptidase N subunit 2 [OS=Homo sapiens]	0.002	3.66	4	1	2	1	545	60.5	5.99	5.99	0	100		300			1.99946e+07			6805787			High	High	Not Found
High	Master Protein	Q04756	Hepatocyte growth factor activator [OS=Homo sapiens]	0.002	3.634	2	1	1	1	655	70.6	7.24	2.66	0	100				300			5442927			5442927	Not Found	Not Found	High
High	Master Protein	Q99747	Gamma-soluble NSF attachment protein [OS=Homo sapiens]	0.002	3.576	10	2	2	2	312	34.7	5.41	1.82	0	100				300			1072486272			1072486272	Not Found	Not Found	High
High	Master Protein	Q9Y251	Heparanase [OS=Homo sapiens]	0.002	3.576	2	1	1	1	543	61.1	9.28	2.34	0	100				300			4.46187e+06			4.46187e+06	Not Found	Not Found	High
High	Master Protein	P42331	Rho GTPase-activating protein 25 [OS=Homo sapiens]	0.002	3.576	3	2	3	2	645	73.4	6.37	0	0	100	14.65	116.3	87.9	95.8	2.53844e+08	1.91854e+08	209197056	8.64037e+07	169449243	209197056	High	High	High
High	Master Protein	P13164	Interferon-induced transmembrane protein 1 [OS=Homo sapiens]	0.002	3.483	17	1	1	1	125	14	7.93	0	0	100	24.04		124.5	175.5		1.40574e+07	19815570		12415758	19815570	Not Found	Peak Found	High
High	Master Protein	Q9P289	Serine/threonine-protein kinase 26 [OS=Homo sapiens]	0.002	3.394	4	1	1	1	416	46.5	5.29	1.66	0												High	Not Found	Not Found
High	Master Protein	Q8IVF6	Ankyrin repeat domain-containing protein 18A [OS=Homo sapiens]	0.002	3.389	1	1	2	1	992	115.5	7.83	0	0	100	26.21	103.5	72.2	124.3	1.59523e+07	1.11309e+07	19156036	5.42985e+06	9831065	19156036	High	High	Peak Found
High	Master Protein	Q9UPN3	Microtubule-actin cross-linking factor 1, isoforms 1/2/3/4/5 [OS=Homo sapiens]	0.002	3.385	0	1	1	1	7388	837.8	5.39	0	0												High	Not Found	Not Found
High	Master Protein	Q9UHQ4	B-cell receptor-associated protein 29 [OS=Homo sapiens]	0.002	3.376	6	1	3	1	241	28.3	9.54	0	0	100	14.33	165.2		134.8	7.8336e+06		6391924	2.66641e+06		6391924	High	High	High
High	Master Protein	O75380	NADH dehydrogenase [ubiquinone] iron-sulfur protein 6, mitochondrial [OS=Homo sapiens]	0.002	3.374	15	2	2	2	124	13.7	8.28	1.7	0	100	15.6	109.4	108.6	82	1.34341e+07	1.33402e+07	1.00691e+07	4.5727e+06	11782280	1.00691e+07	High	Peak Found	High
High	Master Protein	P01034	Cystatin-C [OS=Homo sapiens]	0.002	3.366	12	1	1	1	146	15.8	8.75	0	0	100				300			5746979			5746979	Not Found	Not Found	High
High	Master Protein	P20645	Cation-dependent mannose-6-phosphate receptor [OS=Homo sapiens]	0.002	3.331	3	1	1	1	277	31	5.83	2.32	0	100	28.92	109.7	122.9	67.5	1.43563e+07	1.60842e+07	8834458	4886607	14205912	8834458	High	Peak Found	Peak Found
High	Master Protein	Q8IZ83	Aldehyde dehydrogenase family 16 member A1 [OS=Homo sapiens]	0.002	3.326	1	1	1	1	802	85.1	6.79	2.58	0	100	87.93		56.7	243.3		2.80555e+06	12029035		2477915	12029035	Not Found	Peak Found	High
High	Master Protein	P09669	Cytochrome c oxidase subunit 6C [OS=Homo sapiens]	0.002	3.314	11	1	1	1	75	8.8	10.39	2.1	0	100	19.58	122.5	86.7	90.8	3.6117e+07	2.55665e+07	26779936	12293530	22580808	26779936	High	Peak Found	Peak Found
High	Master Protein	Q14761	Protein tyrosine phosphatase receptor type C-associated protein [OS=Homo sapiens]	0.002	3.269	6	1	2	1	206	21.2	4.55	3.97	0	100	50.34	68.1	73.9	158	1.36443e+07	1.4794e+07	31655804	4.64428e+06	13066335	31655804	Peak Found	High	High
High	Master Protein	Q9Y241	HIG1 domain family member 1A, mitochondrial [OS=Homo sapiens]	0.002	3.251	20	1	1	1	93	10.1	9.79	0	0												Not Found	Not Found	High
High	Master Protein	Q13501	Sequestosome-1 [OS=Homo sapiens]	0.002	3.22	4	1	1	1	440	47.7	5.22	0	0	100	7.07	157.5		142.5	3.25009e+06		2.94069e+06	1.10627e+06		2.94069e+06	High	Not Found	Peak Found
High	Master Protein	P24593	Insulin-like growth factor-binding protein 5 [OS=Homo sapiens]	0.002	3.165	7	1	2	1	272	30.6	8.21	0	0	100	9.73	160.3	139.7		1.34213e+07	1.16926e+07		4.56835e+06	10327108		High	High	Not Found
High	Master Protein	P08648	Integrin alpha-5 [OS=Homo sapiens]	0.002	3.16	1	1	1	1	1049	114.5	5.77	2.11	0	100				300			10753875			10753875	Not Found	Not Found	High
High	Master Protein	Q15746	Myosin light chain kinase, smooth muscle [OS=Homo sapiens]	0.002	3.138	1	1	1	1	1914	210.6	6.15	0	0												High	Not Found	Not Found
High	Master Protein	P60903	Protein S100-A10 [OS=Homo sapiens]	0.002	3.136	19	1	1	1	97	11.2	7.37	0	0												High	Not Found	Not Found
High	Master Protein	Q16543	Hsp90 co-chaperone Cdc37 [OS=Homo sapiens]	0.002	3.13	3	1	1	1	378	44.4	5.25	0	0	100	43.18	143.8	98.6	57.5	1.02029e+07	6.99663e+06	4079299	3.47286e+06	6.17956e+06	4079299	High	Peak Found	Peak Found
High	Master Protein	P02750	Leucine-rich alpha-2-glycoprotein [OS=Homo sapiens]	0.002	3.115	3	1	1	1	347	38.2	6.95	2.01	0												Not Found	Not Found	High
High	Master Protein	P05023	Sodium/potassium-transporting ATPase subunit alpha-1 [OS=Homo sapiens]	0.002	3.114	1	1	3	1	1023	112.8	5.49	4.91	0	100	29.37	66.2	119.2	114.6	2.88361e+06	5.19397e+06	4.99253e+06	981526	4.58741e+06	4.99253e+06	High	High	High
High	Master Protein	P15529	Membrane cofactor protein [OS=Homo sapiens]	0.002	3.085	2	1	1	1	392	43.7	6.74	0	0	100	15.1	106.2	82.8	111	5.31667e+06	4.1429e+06	5.55419e+06	1.80969e+06	3.65909e+06	5.55419e+06	High	Peak Found	Peak Found
High	Master Protein	Q15555	Microtubule-associated protein RP/EB family member 2 [OS=Homo sapiens]	0.002	3.037	6	1	2	1	327	37	5.57	0	0	100				300			1.5812e+06			1.5812e+06	Not Found	High	High
High	Master Protein	Q12841	Follistatin-related protein 1 [OS=Homo sapiens]	0.002	2.995	6	1	1	1	308	35	5.52	0	0	100			300			2.86795e+06			2.53303e+06		Not Found	High	Not Found
High	Master Protein	Q9NVK5	FGFR1 oncogene partner 2 [OS=Homo sapiens]	0.002	2.988	8	1	1	1	253	29.4	6	2.6	0	100	59.45	86.9	213.1		4.29989e+06	1.05362e+07		1.4636e+06	9305776		High	Peak Found	Not Found
High	Master Protein	Q92598	Heat shock protein 105 kDa [OS=Homo sapiens]	0.002	2.979	2	1	2	1	858	96.8	5.39	2.15	0	100	35.42	125.2	115.3	59.5	5.18641e+06	4.77392e+06	2.46462e+06	1.76536e+06	4.21642e+06	2.46462e+06	High	High	Peak Found
High	Master Protein	P78509	Reelin [OS=Homo sapiens]	0.002	2.977	0	1	1	1	3460	388.1	5.88	0	0	100				300			4623454			4623454	Not Found	Not Found	High
High	Master Protein	O60234	Glia maturation factor gamma [OS=Homo sapiens]	0.002	2.957	13	1	1	1	142	16.8	5.26	2.35	0												High	Not Found	Not Found
High	Master Protein	Q16602	Calcitonin gene-related peptide type 1 receptor [OS=Homo sapiens]	0.002	2.94	2	1	1	1	461	52.9	6.74	0	0	100	18.42	169.5	130.5		4.45863e+06	3.43086e+06		1.51763e+06	3.0302e+06		High	Peak Found	Not Found
High	Master Protein	Q3ZCW2	Galectin-related protein [OS=Homo sapiens]	0.002	2.937	6	1	1	1	172	19	5.35	0	0	100				300			4.82955e+06			4.82955e+06	Not Found	Not Found	High
High	Master Protein	Q10589	Bone marrow stromal antigen 2 [OS=Homo sapiens]	0.002	2.907	8	1	1	1	180	19.8	5.6	2.94	0	100	34.63	186.7		113.3	7.249e+06		4397080	2.46742e+06		4397080	Peak Found	Not Found	High
High	Master Protein	P11597	Cholesteryl ester transfer protein [OS=Homo sapiens]	0.002	2.881	2	1	1	1	493	54.7	6.09	2.17	0	100	46.33	49.6	109.5	140.8	2.16675e+06	4.77914e+06	6.14643e+06	737521	4.22103e+06	6.14643e+06	Peak Found	Peak Found	High
High	Master Protein	Q96A65	Exocyst complex component 4 [OS=Homo sapiens]	0.006	2.841	1	1	1	1	974	110.4	6.49	2.07	0	100				300			3.97638e+06			3.97638e+06	Not Found	Not Found	High
High	Master Protein	Q8TCJ2	Dolichyl-diphosphooligosaccharide--protein glycosyltransferase subunit STT3B [OS=Homo sapiens]	0.006	2.783	1	1	1	1	826	93.6	8.91	0	0	100	21.83	122.1	99.4	78.5	8.76951e+06	7.13742e+06	5.63591e+06	2.98497e+06	6.30391e+06	5.63591e+06	Peak Found	Peak Found	High
High	Master Protein	P06744	Glucose-6-phosphate isomerase [OS=Homo sapiens]	0.006	2.782	5	1	1	1	558	63.1	8.32	0	0	100	37.23	189.5		110.5	1.25384e+07		7.3126e+06	4.26783e+06		7.3126e+06	Peak Found	Not Found	High
High	Master Protein	P01619	Immunoglobulin kappa variable 3-20 [OS=Homo sapiens]	0.006	2.763	8	1	2	1	116	12.5	4.96	4.83	0	100	81.42	50.4	55.7	194	4.63387e+07	5.12085e+07	178454608	15772822	45228336	178454608	Peak Found	High	High
High	Master Protein	Q96A26	Protein FAM162A [OS=Homo sapiens]	0.006	2.759	5	1	1	1	154	17.3	9.77	0	0	100	5.92	93.4	101.9	104.8	4.09833e+06	4.47044e+06	4598782	1394994	3948375	4598782	Peak Found	Peak Found	High
High	Master Protein	O60271	C-Jun-amino-terminal kinase-interacting protein 4 [OS=Homo sapiens]	0.006	2.703	2	2	2	2	1321	146.1	5.15	0	0												High	High	Not Found
High	Master Protein	P49795	Regulator of G-protein signaling 19 [OS=Homo sapiens]	0.006	2.688	4	1	1	1	217	24.6	5.62	1.98	0	100	56.16	75.2	60.5	164.3	5.44306e+06	4.37659e+06	11886624	1.85271e+06	3.86549e+06	11886624	Peak Found	Peak Found	High
High	Master Protein	Q99460	26S proteasome non-ATPase regulatory subunit 1 [OS=Homo sapiens]	0.006	2.654	1	1	1	1	953	105.8	5.39	2.1	0	100				300			5971483			5971483	Not Found	Not Found	High
High	Master Protein	A0A075B6I9	Immunoglobulin lambda variable 7-46 [OS=Homo sapiens]	0.006	2.642	8	1	2	1	117	12.5	7.2	2.14	0	100	53.74	71	67	162	3.85792e+07	3.6367e+07	87988280	13131637	32120060	87988280	Peak Found	High	High
High	Master Protein	P00918	Carbonic anhydrase 2 [OS=Homo sapiens]	0.006	2.635	4	1	1	1	260	29.2	7.4	2.06	0	100				300			1.37109e+06			1.37109e+06	Not Found	Not Found	High
High	Master Protein	P09497	Clathrin light chain B [OS=Homo sapiens]	0.006	2.634	7	2	2	2	229	25.2	4.64	1.81	0	100	42.43	144.5	95.6	60	1.13462e+07	7.50506e+06	4.70918e+06	3.86204e+06	6.62861e+06	4.70918e+06	High	High	Peak Found
High	Master Protein	Q4LDE5	Sushi, von Willebrand factor type A, EGF and pentraxin domain-containing protein 1 [OS=Homo sapiens]	0.006	2.632	0	1	3	1	3571	389.9	5.5	0	0	100	34.65	113.2	186.8		1.52391e+06	2.51319e+06		518711	2.2197e+06		High	High	High
High	Master Protein	O75460	Serine/threonine-protein kinase/endoribonuclease IRE1 [OS=Homo sapiens]	0.006	2.592	1	1	2	1	977	109.7	6.42	4.77	0	100	8.6	159.1	140.9		4.88782e+06	4.32747e+06		1.66372e+06	3.82211e+06		High	Peak Found	High
High	Master Protein	O14579	Coatomer subunit epsilon [OS=Homo sapiens]	0.007	2.551	5	1	1	1	308	34.5	5.12	0	0	100	10.74	92.6	95.1	112.3	1.13824e+07	1.16979e+07	13810475	3.87434e+06	10331789	13810475	High	Peak Found	Peak Found
High	Master Protein	P01817	Immunoglobulin heavy variable 2-5 [OS=Homo sapiens]	0.007	2.549	6	1	1	1	119	13.2	8.29	2.44	0	100	30.57	117.6		182.4	6.54599e+06		10156701	2.22813e+06		10156701	Peak Found	Not Found	High
High	Master Protein	Q6NYC8	Phostensin [OS=Homo sapiens]	0.007	2.547	2	1	2	1	613	67.9	5.4	0	0	100	22.73	108	117.6	74.3	4.1589e+06	4.52904e+06	2.86217e+06	1.41561e+06	4.00013e+06	2.86217e+06	High	Peak Found	High
High	Master Protein	A0A1B0GTC6	Uncharacterized protein C3orf85 [OS=Homo sapiens]	0.007	2.519	26	1	1	1	90	10.4	5.81	0	0												Not Found	High	Not Found
High	Master Protein	P09382	Galectin-1 [OS=Homo sapiens]	0.007	2.463	14	1	1	1	135	14.7	5.5	2.37	0	100	84.17	184.6	99.2	16.2	7.19979e+07	3.86816e+07	6.33748e+06	24506726	34164336	6.33748e+06	High	Peak Found	Peak Found
High	Master Protein	Q99417	c-Myc-binding protein [OS=Homo sapiens]	0.007	2.46	11	1	1	1	103	12	5.91	0	0	100	29.9	128.6	102.4	69	5.10247e+06	4.06081e+06	2.73597e+06	1736785	3.58658e+06	2.73597e+06	High	Peak Found	Peak Found
High	Master Protein	P11047	Laminin subunit gamma-1 [OS=Homo sapiens]	0.007	2.389	1	1	1	1	1609	177.5	5.12	0	0												High	Not Found	Not Found
High	Master Protein	P62136	Serine/threonine-protein phosphatase PP1-alpha catalytic subunit [OS=Homo sapiens]	0.007	2.381	3	1	1	1	330	37.5	6.33	0	0												High	Not Found	Not Found
High	Master Protein	O60636	Tetraspanin-2 [OS=Homo sapiens]	0.007	2.338	5	1	1	1	221	24.1	7.77	0	0	100		300			6.64079e+06			2260399			High	Not Found	Not Found
High	Master Protein	Q16836	Hydroxyacyl-coenzyme A dehydrogenase, mitochondrial [OS=Homo sapiens]	0.007	2.32	2	1	1	1	314	34.3	8.85	1.98	0	100	3.84	104.4	97.1	98.5	9.73819e+06	9.06225e+06	9194254	3.31469e+06	8003950	9194254	High	Peak Found	Peak Found
High	Master Protein	P53814	Smoothelin [OS=Homo sapiens]	0.008	2.291	1	1	1	1	917	99	9.07	0	0	100	24.42	175.9		124.1	2.78526e+06		1.96502e+06	948048		1.96502e+06	High	Not Found	Peak Found
High	Master Protein	Q86VM9	Zinc finger CCCH domain-containing protein 18 [OS=Homo sapiens]	0.008	2.241	1	1	1	1	953	106.3	8.32	0	0	100	6.85	142.7	157.3		4.74738e+06	5.23042e+06		1.61592e+06	4619610		High	Peak Found	Not Found
High	Master Protein	O43660	Pleiotropic regulator 1 [OS=Homo sapiens]	0.008	2.224	3	1	2	1	514	57.2	9.17	0	0												Not Found	High	High
High	Master Protein	O14744	Protein arginine N-methyltransferase 5 [OS=Homo sapiens]	0.008	2.219	2	1	1	1	637	72.6	6.29	0	0												Not Found	Not Found	High
High	Master Protein	Q99467	CD180 antigen [OS=Homo sapiens]	0.008	2.215	2	1	3	1	661	74.1	6.43	7.94	0	100	100.21	40.9	43.4	215.7	3.74476e+07	3.97992e+07	197645216	12746464	35151416	197645216	High	High	High
High	Master Protein	O60884	DnaJ homolog subfamily A member 2 [OS=Homo sapiens]	0.008	2.205	3	1	1	1	412	45.7	6.48	0	0	100	30.91	65.7	108.6	125.7	2.10418e+06	3.47884e+06	4025595	716224	3.07257e+06	4025595	High	Peak Found	Peak Found
High	Master Protein	P18065	Insulin-like growth factor-binding protein 2 [OS=Homo sapiens]	0.008	2.168	8	1	1	1	325	34.8	7.5	0	0	100	11.02		161.7	138.3		8.70362e+06	7445055		7687202	7445055	Not Found	High	Peak Found
High	Master Protein	A0A1W2PPK0	Cytoplasmic polyadenylated homeobox-like protein 2 [OS=Homo sapiens]	0.008	2.159	6	1	1	1	400	45.2	7.28	2.22	0												Not Found	High	Not Found
High	Master Protein	Q15019	Septin-2 [OS=Homo sapiens]	0.008	2.152	2	1	1	1	361	41.5	6.6	1.86	0	100	25.39	100.1	74.6	125.4	5.47691e+06	4.08061e+06	6859851	1.86424e+06	3.60408e+06	6859851	High	Peak Found	Peak Found
High	Master Protein	P06729	T-cell surface antigen CD2 [OS=Homo sapiens]	0.008	2.142	2	1	1	1	351	39.4	9.63	1.75	0	100	19.5	129.3		170.7	2.27658e+06		3.0046e+06	774904		3.0046e+06	Peak Found	Not Found	High
High	Master Protein	Q9Y267	Solute carrier family 22 member 14 [OS=Homo sapiens]	0.008	2.137	3	1	2	1	594	66.6	8.38	3.96	0												High	High	Not Found
High	Master Protein	P00966	Argininosuccinate synthase [OS=Homo sapiens]	0.008	2.119	6	1	1	1	412	46.5	8.02	0	0												Not Found	Not Found	High
High	Master Protein	O43920	NADH dehydrogenase [ubiquinone] iron-sulfur protein 5 [OS=Homo sapiens]	0.008	2.108	8	1	1	1	106	12.5	9.14	1.96	0												Not Found	Not Found	High
High	Master Protein	Q99714	3-hydroxyacyl-CoA dehydrogenase type-2 [OS=Homo sapiens]	0.009	2.068	4	1	1	1	261	26.9	7.78	1.78	0	100	12.89		163.7	136.3		1.16328e+07	9689778		10274310	9689778	Not Found	Peak Found	High
High	Master Protein	P26440	Isovaleryl-CoA dehydrogenase, mitochondrial [OS=Homo sapiens]	0.009	2.058	2	1	1	1	426	46.6	8.05	1.86	0												Not Found	Not Found	High
High	Master Protein	Q9Y6A5	Transforming acidic coiled-coil-containing protein 3 [OS=Homo sapiens]	0.009	2.055	1	1	1	1	838	90.3	5.05	0	0	100		300			5.00492e+06			1703581			High	Not Found	Not Found
High	Master Protein	Q8NHG7	Small VCP/p97-interacting protein [OS=Homo sapiens]	0.01	1.99	21	1	1	1	77	8.4	8.91	0	0	100		300			4.24684e+06			1.44554e+06			High	Not Found	Not Found
High	Master Protein	Q9H0A0	RNA cytidine acetyltransferase [OS=Homo sapiens]	0.01	1.988	2	1	1	1	1025	115.7	8.27	2.53	0	100	3.76	146	154		1.23884e+07	1.30651e+07		4.21676e+06	11539357		Peak Found	High	Not Found
High	Master Protein	Q92954	Proteoglycan 4 [OS=Homo sapiens]	0.01	1.982	1	1	2	1	1404	151	9.51	2.12	0	100	33.03	115	185		3.65012e+06	5.87451e+06		1242432	5.18847e+06		High	High	Not Found
High	Master Protein	O43310	CBP80/20-dependent translation initiation factor [OS=Homo sapiens]	0.01	1.958	2	1	2	1	598	67.5	6.54	2.29	0	100	54.67	162.5	76.7	60.8	1.98493e+08	9.3694e+07	74344562	67563110	82752296	74344562	High	High	Peak Found
High	Master Protein	Q5T2S8	Outer dynein arm-docking complex subunit 2 [OS=Homo sapiens]	0.01	1.92	1	1	2	1	1044	115.6	7.77	1.74	0	100	52.93	61.2	78.5	160.3	6.13659e+06	7.86108e+06	16063295	2.08878e+06	6943053	16063295	High	High	Peak Found
High	Master Protein	P49006	MARCKS-related protein [OS=Homo sapiens]	0.01	1.914	7	1	2	1	195	19.5	4.67	0	0	100	41.24	106.3	193.7		2.24096e+06	4.08614e+06		762779	3.60896e+06		High	High	Not Found
High	Master Protein	O15533	Tapasin [OS=Homo sapiens]	0.01	1.883	2	1	1	1	448	47.5	6.99	0	0	100	83.11	61.8		238.2	2.88852e+06		11122259	983198		11122259	Peak Found	Not Found	High
High	Master Protein	P49588	Alanine--tRNA ligase, cytoplasmic [OS=Homo sapiens]	0.01	1.855	1	1	1	1	968	106.7	5.53	0	0	100	33.12	118	61.8	120.2	3.14255e+06	1.64515e+06	3.20073e+06	1.06966e+06	1.45303e+06	3.20073e+06	Peak Found	Peak Found	High
High	Master Protein	P05362	Intercellular adhesion molecule 1 [OS=Homo sapiens]	0.01	1.845	5	1	1	1	532	57.8	7.99	0	0												High	Not Found	Not Found
Medium	Master Protein	Q68D51	DENN domain-containing protein 2C [OS=Homo sapiens]	0.011	1.824	1	1	3	1	928	106.8	8.48	0	0	100	15.52	108.1	82.1	109.8	2.17884e+08	1.65532e+08	221426144	74163400	146200960	221426144	High	High	High
Medium	Master Protein	P23276	Kell blood group glycoprotein [OS=Homo sapiens]	0.011	1.809	1	1	1	1	732	82.8	7.9	1.92	0	100	64.45	76.2	50.8	173	1.91764e+06	1.27822e+06	4350664	652728	1.12895e+06	4350664	Peak Found	Peak Found	High
Medium	Master Protein	Q15166	Serum paraoxonase/lactonase 3 [OS=Homo sapiens]	0.011	1.795	2	1	3	1	354	39.6	5.41	6.6	0	100	29.42	100.7	70.2	129.1	8.98573e+07	6.26603e+07	115157568	30585720	55342744	115157568	High	High	High
Medium	Master Protein	P10966	T-cell surface glycoprotein CD8 beta chain [OS=Homo sapiens]	0.011	1.781	7	1	3	1	210	23.7	10.01	5.77	0	100	31.08	124.4	65	110.6	1.94174e+07	1.0145e+07	17252800	6609309	8960279	17252800	High	High	High
Medium	Master Protein	P52209	6-phosphogluconate dehydrogenase, decarboxylating [OS=Homo sapiens]	0.011	1.775	2	1	1	1	483	53.1	7.23	0	0												High	Not Found	Not Found
Medium	Master Protein	P56385	ATP synthase subunit e, mitochondrial [OS=Homo sapiens]	0.011	1.77	20	1	1	1	69	7.9	9.35	2.14	0	100	18.32	169.4	130.6		2.32353e+07	1.79062e+07		7908853	15815108		High	Peak Found	Not Found
Medium	Master Protein	Q8TD55	Pleckstrin homology domain-containing family O member 2 [OS=Homo sapiens]	0.011	1.744	2	1	1	1	490	53.3	5.43	0	0												Not Found	Not Found	High
Medium	Master Protein	Q92974	Rho guanine nucleotide exchange factor 2 [OS=Homo sapiens]	0.012	1.704	1	1	1	1	986	111.5	7.27	0	0												Not Found	Not Found	High
Medium	Master Protein	Q6DD88	Atlastin-3 [OS=Homo sapiens]	0.012	1.689	4	1	1	1	541	60.5	5.66	0	0	100			300			1.95291e+07			17248514		Not Found	High	Not Found
Medium	Master Protein	P18084	Integrin beta-5 [OS=Homo sapiens]	0.012	1.658	2	1	1	1	799	88	6.06	0	0	100		300			1.77122e+06			602888			High	Not Found	Not Found
Medium	Master Protein	P04150	Glucocorticoid receptor [OS=Homo sapiens]	0.012	1.653	2	1	2	1	777	85.6	6.38	0	0	100	9.96	98.9	110.5	90.6	2.20523e+07	2.46253e+07	20204964	7.50619e+06	21749536	20204964	Peak Found	High	High
Medium	Master Protein	Q8WWI1	LIM domain only protein 7 [OS=Homo sapiens]	0.012	1.638	0	1	1	1	1683	192.6	8.09	1.7	0	100		300			3.3718e+06			1147696			High	Not Found	Not Found
Medium	Master Protein	O75037	Kinesin-like protein KIF21B [OS=Homo sapiens]	0.012	1.624	1	1	3	1	1637	182.5	7.08	5.25	0	100	49.79	70.5	157.5	72	9.1798e+06	2.05068e+07	9377566	3.12463e+06	18111994	9377566	High	High	High
Medium	Master Protein	Q8NEN9	PDZ domain-containing protein 8 [OS=Homo sapiens]	0.012	1.614	1	1	1	1	1154	128.5	6.09	0	0	100				300			4559733			4559733	Not Found	Not Found	High
Medium	Master Protein	P08311	Cathepsin G [OS=Homo sapiens]	0.012	1.59	4	1	1	1	255	28.8	11.19	0	0												High	Not Found	Not Found
Medium	Master Protein	Q13423	NAD(P) transhydrogenase, mitochondrial [OS=Homo sapiens]	0.013	1.573	1	1	1	1	1086	113.8	8.09	1.82	0	100	21.69	123.4	80.5	96.1	2.73353e+07	1.78411e+07	21293478	9304403	15757612	21293478	Peak Found	Peak Found	High
Medium	Master Protein	A0A075B6T7	T cell receptor alpha variable 6 [OS=Homo sapiens]	0.013	1.565	11	1	2	1	132	15.4	9.1	0	0	100	105.88		262.3	37.7		4.03984e+07	5.80568e+06		35680616	5.80568e+06	Not Found	High	High
Medium	Master Protein	Q6IBS0	Twinfilin-2 [OS=Homo sapiens]	0.014	1.56	3	1	2	1	349	39.5	6.84	1.74	0												Not Found	Not Found	High
Medium	Master Protein	Q8IZ21-4	Isoform 4 of Phosphatase and actin regulator 4 [OS=Homo sapiens]	0.015	1.542	21	1	1	1	63	7.6	8.88	0	0												Not Found	Not Found	High
Medium	Master Protein	Q8N490	Probable hydrolase PNKD [OS=Homo sapiens]	0.015	1.539	3	1	1	1	385	42.8	9.09	0	0	100				300			1.64617e+06			1.64617e+06	Not Found	Not Found	High
Medium	Master Protein	Q14764	Major vault protein [OS=Homo sapiens]	0.015	1.523	1	1	1	1	893	99.3	5.48	0	0	100				300			4496338			4496338	Not Found	Not Found	High
Medium	Master Protein	P24557	Thromboxane-A synthase [OS=Homo sapiens]	0.015	1.51	1	1	1	1	533	60.5	7.62	0	0	100				300			22003278			22003278	Not Found	Not Found	High
Medium	Master Protein	Q7Z7K0	COX assembly mitochondrial protein homolog [OS=Homo sapiens]	0.016	1.504	14	1	1	1	106	12.5	8.63	0	0												Not Found	High	Not Found
Medium	Master Protein	Q96S15	GATOR complex protein WDR24 [OS=Homo sapiens]	0.02	1.494	2	1	1	1	790	88.2	6.52	1.85	0												Not Found	High	Not Found
Medium	Master Protein	P04424	Argininosuccinate lyase [OS=Homo sapiens]	0.021	1.468	4	1	1	1	464	51.6	6.48	0	0	100	16.75	132.2	167.8		2.79656e+06	3.54791e+06		951896	3.13358e+06		Peak Found	High	Not Found
Medium	Master Protein	P00973	2'-5'-oligoadenylate synthase 1 [OS=Homo sapiens]	0.025	1.43	3	1	1	1	400	46	8.22	0	0												High	Not Found	Not Found
Medium	Master Protein	A0A0C4DH25	Immunoglobulin kappa variable 3D-20 [OS=Homo sapiens]	0.026	1.423	8	1	1	1	116	12.5	4.59	1.72	0	100	89.78	43.6	52.9	203.5	6.57825e+06	7.97761e+06	30708570	2239110	7045976	30708570	Peak Found	Peak Found	High
Medium	Master Protein	O15055	Period circadian protein homolog 2 [OS=Homo sapiens]	0.026	1.415	1	1	1	1	1255	136.5	6.47	2.05	0	100	64.35		81.7	218.3		3.10956e+06	8302880		2.74642e+06	8302880	Not Found	High	Peak Found
Medium	Master Protein	Q9NRR8	CDC42 small effector protein 1 [OS=Homo sapiens]	0.027	1.395	9	1	2	1	79	8.9	9.99	1.65	0	100	2.44	147.4	152.6		5.83198e+06	6.03691e+06		1.98509e+06	5.33191e+06		High	High	Not Found
Medium	Master Protein	P11233	Ras-related protein Ral-A [OS=Homo sapiens]	0.027	1.372	8	1	1	1	206	23.6	7.11	0	0												High	Not Found	Not Found
Medium	Master Protein	O75326	Semaphorin-7A [OS=Homo sapiens]	0.028	1.358	3	1	1	1	666	74.8	7.64	0	0	100	29.3	118.9		181.1	3.41688e+06		5.20266e+06	1.16304e+06		5.20266e+06	Peak Found	Not Found	High
Medium	Master Protein	P14174	Macrophage migration inhibitory factor [OS=Homo sapiens]	0.028	1.355	10	1	1	1	115	12.5	7.88	0	0												High	Not Found	Not Found
Medium	Master Protein	P46782	Small ribosomal subunit protein uS7 [OS=Homo sapiens]	0.028	1.343	7	1	1	1	204	22.9	9.72	0	0	100			300			8.27675e+06			7.31018e+06		Not Found	High	Not Found
Medium	Master Protein	Q9NP81	Serine--tRNA ligase, mitochondrial [OS=Homo sapiens]	0.029	1.332	3	1	1	1	518	58.2	8.13	0	0												Not Found	High	Not Found
Medium	Master Protein	Q9NS86	LanC-like protein 2 [OS=Homo sapiens]	0.029	1.33	3	1	1	1	450	50.8	7.43	0	0	100	51.55	55.9	87.4	156.7	9.81672e+06	1.53501e+07	27509828	3.34143e+06	13557504	27509828	High	Peak Found	Peak Found
Medium	Master Protein	O95425	Supervillin [OS=Homo sapiens]	0.03	1.323	0	1	2	1	2214	247.6	6.98	4.5	0	100	42.57	146.6	90.2	63.2	5.94162e+07	3.6544e+07	25607684	20224154	32276324	25607684	High	High	Peak Found
Medium	Master Protein	Q14687	Genetic suppressor element 1 [OS=Homo sapiens]	0.031	1.294	1	1	3	1	1217	136.1	7.74	0	0	100	65.23	172	83.3	44.8	2.44288e+07	1.18298e+07	6.35969e+06	8315094	10448314	6.35969e+06	High	High	High
Medium	Master Protein	P16298	Serine/threonine-protein phosphatase 2B catalytic subunit beta isoform [OS=Homo sapiens]	0.032	1.267	3	1	1	1	524	59	5.91	0	0												Not Found	Not Found	High
Medium	Master Protein	A6NMB1	Sialic acid-binding Ig-like lectin 16 [OS=Homo sapiens]	0.032	1.265	1	1	3	1	481	53	9.03	0	0	100	105.43	38.4	39.8	221.7	2.72725e+08	2.82838e+08	1574089102	9.28305e+07	2.49808e+08	1574089102	High	Peak Found	High
Medium	Master Protein	P50151	Guanine nucleotide-binding protein G(I)/G(S)/G(O) subunit gamma-10 [OS=Homo sapiens]	0.036	1.233	13	1	1	1	68	7.2	7.85	0	0	100	11.62	137.7	162.3		1.44943e+06	1.70883e+06		493358	1.50927e+06		Peak Found	High	Not Found
Medium	Master Protein	P08571	Monocyte differentiation antigen CD14 [OS=Homo sapiens]	0.037	1.172	4	1	1	1	375	40.1	6.23	0	0												High	Not Found	Not Found
Medium	Master Protein	Q68DL7	Uncharacterized protein C18orf63 [OS=Homo sapiens]	0.038	1.167	1	1	3	1	685	77.2	9.8	5.52	0	100	13.86	88.4	96.3	115.3	2.28538e+07	2.49123e+07	29833016	7.77901e+06	22002998	29833016	High	High	High
Medium	Master Protein	P04278	Sex hormone-binding globulin [OS=Homo sapiens]	0.038	1.167	1	1	1	1	402	43.8	6.71	0	0	100	41.2	61.3	143.3	95.4	2.41076e+06	5.63763e+06	3753706	820576	4979258	3753706	Peak Found	High	Peak Found
Medium	Master Protein	P17174	Aspartate aminotransferase, cytoplasmic [OS=Homo sapiens]	0.037	1.161	2	1	3	1	413	46.2	7.01	3.75	0	100	11	110.6	100.8	88.6	6.98018e+07	6.36172e+07	55942856	23759190	56187916	55942856	High	High	High
Medium	Master Protein	Q96G01	Protein bicaudal D homolog 1 [OS=Homo sapiens]	0.037	1.161	1	1	1	1	975	110.7	5.81	2.31	0	100	42.62		104.8	195.2		2.95219e+07	54994560		26074264	54994560	Not Found	Peak Found	High
Medium	Master Protein	Q9ULL8	Protein Shroom4 [OS=Homo sapiens]	0.037	1.154	1	1	2	1	1493	164.8	6.65	0	0	100	77.57	67.7	232.3		4.32968e+06	1.48481e+07		1.47374e+06	13114101		High	Peak Found	High
Medium	Master Protein	Q6DKK2	Tetratricopeptide repeat protein 19, mitochondrial [OS=Homo sapiens]	0.037	1.138	7	1	1	1	380	42.4	5.77	0	0	100				300			10715672			10715672	Not Found	Not Found	High
Medium	Master Protein	Q96BM9	ADP-ribosylation factor-like protein 8A [OS=Homo sapiens]	0.039	1.126	8	1	1	1	186	21.4	7.77	0	0												High	Not Found	Not Found
Medium	Master Protein	P40222	Alpha-taxilin [OS=Homo sapiens]	0.039	1.11	2	1	1	1	546	61.9	6.52	0	0	100				300			11826313			11826313	Not Found	Not Found	High
Medium	Master Protein	Q7Z6J2	Protein TAMALIN [OS=Homo sapiens]	0.04	1.101	2	1	1	1	395	42.6	8.84	0	0	100	67.81	177.1	49.7	73.2	2.73521e+07	7.67631e+06	11298077	9310117	6779864	11298077	Peak Found	High	Peak Found
Medium	Master Protein	Q9ULH1	Arf-GAP with SH3 domain, ANK repeat and PH domain-containing protein 1 [OS=Homo sapiens]	0.04	1.097	2	1	1	1	1129	125.4	7.31	0	0												High	Not Found	Not Found
Medium	Master Protein	Q9NZI7	Upstream-binding protein 1 [OS=Homo sapiens]	0.043	1.089	3	1	1	1	540	60.5	6.35	2.2	0	100	27.98	110.7	121	68.2	1.06317e+08	1.16224e+08	65529236	36188220	102651664	65529236	Peak Found	High	Peak Found
Medium	Master Protein	O75896	Tumor suppressor candidate 2 [OS=Homo sapiens]	0.045	1.08	8	1	2	1	110	12.1	9.69	4.66	0	100	25.98	100.6	125.7	73.7	5.48995e+07	6.85622e+07	40220020	18686752	60555416	40220020	Peak Found	High	High
Low	Master Protein	P51970	NADH dehydrogenase [ubiquinone] 1 alpha subcomplex subunit 8 [OS=Homo sapiens]	0.051	1.074	3	1	1	1	172	20.1	7.65	0	0	100	12.88	136.3		163.7	3.38874e+06		4067652	1153464		4067652	Peak Found	Not Found	High
Low	Master Protein	Q06278	Aldehyde oxidase [OS=Homo sapiens]	0.05	1.069	1	1	1	1	1338	147.8	7.17	0	0												Not Found	High	Not Found
Low	Master Protein	O75935	Dynactin subunit 3 [OS=Homo sapiens]	0.05	1.068	4	1	1	1	186	21.1	5.47	0	0	100	22.69	74.7	106.8	118.6	1.74693e+06	2.49662e+06	2772586	594621	2.20506e+06	2772586	Peak Found	Peak Found	High
Low	Master Protein	O60832	H/ACA ribonucleoprotein complex subunit DKC1 [OS=Homo sapiens]	0.053	1.062	2	1	1	1	514	57.6	9.42	0	0	100	53.13	161.3	69.4	69.3	1.43584e+08	6.17254e+07	61658924	48873264	54517064	61658924	High	Peak Found	Peak Found
Low	Master Protein	Q3ZAQ7	Vacuolar ATPase assembly integral membrane protein VMA21 [OS=Homo sapiens]	0.053	1.06	6	1	1	1	101	11.3	7.24	2.15	0	100	13.3	85.3	103.5	111.2	6.57815e+06	7.98215e+06	8575052	2.23908e+06	7049986	8575052	Peak Found	Peak Found	High
Low	Master Protein	P50993	Sodium/potassium-transporting ATPase subunit alpha-2 [OS=Homo sapiens]	0.053	1.054	1	1	1	1	1020	112.2	5.66	0	0												Not Found	High	Not Found
Low	Master Protein	P17035	Zinc finger protein 28 [OS=Homo sapiens]	0.056	1.044	1	1	1	1	718	83.6	9.03	0	0	100		300			1.53517e+06			522543			High	Not Found	Not Found
Low	Master Protein	Q14623	Indian hedgehog protein [OS=Homo sapiens]	0.056	1.043	4	1	1	1	411	45.2	8.76	0	0												High	Not Found	Not Found
Low	Master Protein	Q96DT5	Dynein axonemal heavy chain 11 [OS=Homo sapiens]	0.057	1.04	0	1	3	1	4516	520	6.44	0	0	100	68.44	177.4	74.9	47.7	2.2796e+07	9.62049e+06	6.12363e+06	7.75934e+06	8497003	6.12363e+06	High	High	High
Low	Master Protein	Q16718	NADH dehydrogenase [ubiquinone] 1 alpha subcomplex subunit 5 [OS=Homo sapiens]	0.058	1.038	9	1	1	1	116	13.5	5.99	1.69	0	100	14.64	94.9	88.6	116.5	4.83981e+06	4.51845e+06	5.94195e+06	1.64738e+06	3.99078e+06	5.94195e+06	Peak Found	Peak Found	High
Low	Master Protein	Q15345	Leucine-rich repeat-containing protein 41 [OS=Homo sapiens]	0.058	1.038	2	1	1	1	812	88.6	8.38	0	0	100	34.53	135.8	97.4	66.9	1.11324e+07	7.98547e+06	5.48185e+06	3.78927e+06	7.05292e+06	5.48185e+06	Peak Found	Peak Found	High
Low	Master Protein	Q8IXJ9	Polycomb group protein ASXL1 [OS=Homo sapiens]	0.057	1.033	0	1	2	1	1541	165.3	6.21	3.57	0	100	17.74	81.7	117.1	101.2	2.22319e+07	3.18721e+07	27538294	7.56732e+06	28150002	27538294	High	Peak Found	High
Low	Master Protein	Q9Y6F6-1	Isoform 1 of Inositol 1,4,5-triphosphate receptor associated 1 [OS=Homo sapiens]	0.057	1.027	2	1	1	1	885	96.1	5.58	0	0												Not Found	High	Not Found
Low	Master Protein	Q9NST1	1-acylglycerol-3-phosphate O-acyltransferase PNPLA3 [OS=Homo sapiens]	0.063	1.006	3	1	1	1	481	52.8	6.7	0	0	100	6.31	99.4	94	106.6	2.53975e+07	2.40169e+07	27230028	8644828	21212144	27230028	Peak Found	High	Peak Found
Low	Master Protein	Q15276	Rab GTPase-binding effector protein 1 [OS=Homo sapiens]	0.064	0.991	1	1	1	1	862	99.2	5.01	0	0	100	36.3	129.4	111.2	59.4	1.77772e+07	1.52769e+07	8.16483e+06	6.05102e+06	13492835	8.16483e+06	Peak Found	High	Peak Found
Low	Master Protein	O15078	Centrosomal protein of 290 kDa [OS=Homo sapiens]	0.068	0.98	0	1	1	1	2479	290.2	5.95	2.13	0	100	10.33	111.6	91.9	96.4	9.07097e+08	7.46855e+08	783545856	308758560	659636736	783545856	Peak Found	Peak Found	High
Low	Master Protein	A2RTX5	Threonine--tRNA ligase 2, cytoplasmic [OS=Homo sapiens]	0.071	0.947	2	1	1	1	802	92.6	6.05	0	0	100	14.44	134.7		165.3	8.66397e+06		10634364	2.94905e+06		10634364	High	Not Found	Peak Found
Low	Master Protein	Q7Z2Z1	Treslin [OS=Homo sapiens]	0.074	0.94	1	1	1	1	1910	210.7	8.78	0	0												Not Found	High	Not Found
Low	Master Protein	P78324	Tyrosine-protein phosphatase non-receptor type substrate 1 [OS=Homo sapiens]	0.074	0.934	2	1	1	1	504	54.9	6.98	0	0	100				300			22202592			22202592	Not Found	Not Found	High
Low	Master Protein	Q9UPN7	Serine/threonine-protein phosphatase 6 regulatory subunit 1 [OS=Homo sapiens]	0.075	0.931	2	1	1	1	881	96.7	4.55	0	0												Not Found	Not Found	High
Low	Master Protein	Q96AP4	Zinc finger-containing ubiquitin peptidase 1 [OS=Homo sapiens]	0.079	0.921	2	1	2	1	578	65.9	6.49	0	0	100	35.23	72.7	87.5	139.8	2.70624e+07	3.25509e+07	52005656	9211519	28749530	52005656	Peak Found	High	High
Low	Master Protein	P17900	Ganglioside GM2 activator [OS=Homo sapiens]	0.079	0.921	4	1	1	1	193	20.8	5.31	0	0												Not Found	Not Found	High
Low	Master Protein	Q6ZU80-1	Isoform 1 of Centrosomal protein of 128 kDa [OS=Homo sapiens]	0.079	0.92	1	1	1	1	987	115.7	6.23	0	0	100	8.13	106.5	90.9	102.6	5.77082e+06	4.92471e+06	5.5602e+06	1.96428e+06	4349598	5.5602e+06	High	Peak Found	Peak Found
Low	Master Protein	P61247	Small ribosomal subunit protein eS1 [OS=Homo sapiens]	0.087	0.91	6	1	1	1	264	29.9	9.73	0	0	100	4.46	154.7	145.3		6.79873e+06	6.3833e+06		2.31416e+06	5637852		Peak Found	High	Not Found
Low	Master Protein	P55786	Puromycin-sensitive aminopeptidase [OS=Homo sapiens]	0.088	0.902	1	1	1	1	919	103.2	5.72	0	0	100		300			1.22067e+07			4.15494e+06			High	Not Found	Not Found
Low	Master Protein	P32189-1	Isoform 1 of Glycerol kinase [OS=Homo sapiens]	0.088	0.901	1	1	1	1	524	57.5	6.32	1.67	0	100	19.82	129		171	6.42759e+06		8523389	2.18783e+06		8523389	Peak Found	Not Found	High
Low	Master Protein	P49257	Protein ERGIC-53 [OS=Homo sapiens]	0.09	0.899	5	1	1	1	510	57.5	6.77	0	0	100	3.59		146.2	153.8		8.24117e+06	8670874		7278755	8670874	Not Found	Peak Found	High
Low	Master Protein	Q8IYX1	TBC1 domain family member 21 [OS=Homo sapiens]	0.089	0.898	3	1	1	1	336	39.2	6.19	1.71	0	100	31.34	84	79.9	136.1	9.17692e+06	8.72679e+06	14869793	3123648	7.70767e+06	14869793	High	Peak Found	Peak Found
Low	Master Protein	Q58WW2	DDB1- and CUL4-associated factor 6 [OS=Homo sapiens]	0.089	0.896	1	1	2	1	860	96.2	5.27	0	0	100	52.83	49.2	154.6	96.2	5.11527e+06	1.60887e+07	10013479	1.74114e+06	14209853	10013479	Peak Found	High	High
Low	Master Protein	P27708	CAD protein [OS=Homo sapiens]	0.09	0.887	1	1	1	1	2225	242.8	6.46	0	0	100	8.97	140.5	159.5		1.07445e+07	1.22e+07		3.65721e+06	10775284		Peak Found	High	Not Found
Low	Master Protein	O15482	Testis-specific protein TEX28 [OS=Homo sapiens]	0.09	0.886	2	1	2	1	410	46.1	6.24	1.64	0	100	49.04	128	128.6	43.4	2.03614e+08	2.04468e+08	68969128	69306272	180590192	68969128	High	High	Peak Found
Low	Master Protein	Q5SWL8	PRAME family member 19 [OS=Homo sapiens]	0.09	0.883	1	1	2	1	479	55.2	7.71	0	0	100	31.25	76.1	135.3	88.6	7.71194e+06	1.37234e+07	8982829	2.625e+06	12120738	8982829	High	High	Peak Found
Low	Master Protein	Q09327	Beta-1,4-mannosyl-glycoprotein 4-beta-N-acetylglucosaminyltransferase [OS=Homo sapiens]	0.09	0.863	2	1	1	1	533	61.3	8.28	0	0	100	2.78	147.1	152.9		2.60086e+06	2.70513e+06		885284	2389224		Peak Found	High	Not Found

## Sheet: S2
Protein FDR Confidence: Combined	Master	Accession	Description	Exp. q-value: Combined	Sum PEP Score	Coverage [%]	# Peptides	# PSMs	# Unique Peptides	# AAs	MW [kDa]	calc. pI	Score Sequest HT: Sequest HT	# Razor Peptides	Abundances (Grouped): t1c2	Abundances (Grouped) CV [%]: t1c2	Abundances (Scaled): F4: Sample, t1c2	Abundances (Scaled): F5: Sample, t1c2	Abundances (Scaled): F6: Sample, t1c2	Abundances (Normalized): F4: Sample, t1c2	Abundances (Normalized): F5: Sample, t1c2	Abundances (Normalized): F6: Sample, t1c2	Abundance: F4: Sample, t1c2	Abundance: F5: Sample, t1c2	Abundance: F6: Sample, t1c2	Found in Sample: [S4] F4: Sample, t1c2	Found in Sample: [S5] F5: Sample, t1c2	Found in Sample: [S6] F6: Sample, t1c2
High	Master Protein	P04114	Apolipoprotein B-100 [OS=Homo sapiens]	0	5421.11	70	441	2152	441	4563	515.3	7.05	8291.24	0	100	67.61	77.1	46.8	176.1	7.81954e+10	4.74144e+10	1.78458e+11	6.08844e+10	2.99668e+10	1.78458e+11	High	High	High
High	Master Protein	P35579	Myosin-9 [OS=Homo sapiens]	0	3065.16	78	247	1288	238	1960	226.4	5.6	4947.86	8	100	10.67	100.5	89.1	110.4	5.46581e+10	4.84543e+10	6.00544e+10	4.25577e+10	3.0624e+10	6.00544e+10	High	High	High
High	Master Protein	P02768	Albumin [OS=Homo sapiens]	0	2730.16	96	138	3495	138	609	69.3	6.28	13091.8	0	100	12.62	104.3	109.9	85.8	9.79149e+11	1.03261e+12	8.05884e+11	7.62383e+11	6.52626e+11	8.05884e+11	High	High	High
High	Master Protein	P21333	Filamin-A [OS=Homo sapiens]	0	1922.05	63	175	638	175	2647	280.6	6.06	2508.14	0	100	27.53	94.6	75.6	129.8	1.79911e+10	1.43825e+10	24702451970	1.40082e+10	9.08999e+09	24702451970	High	High	High
High	Master Protein	Q9Y490	Talin-1 [OS=Homo sapiens]	0	1753.73	72	165	721	145	2541	269.6	6.07	2591.06	24	100	12.19	98.8	88.5	112.8	2.46262e+10	2.20576e+10	28111664474	1.91744e+10	1.39408e+10	28111664474	High	High	High
High	Master Protein	P01024	Complement C3 [OS=Homo sapiens]	0	1540.5	68	131	673	131	1663	187	6.4	2512.53	0	100	8.16	92.6	108.7	98.7	2.8431e+10	3.33897e+10	3.0289e+10	2.21369e+10	2.11029e+10	3.0289e+10	High	High	High
High	Master Protein	P08519	Apolipoprotein(a) [OS=Homo sapiens]	0	1208.08	57	79	530	79	2040	226.4	6.07	1930.74	0	100	75.17	86.4	32.6	181	2.12257e+10	8.00176e+09	4.44816e+10	16526719563	5.05726e+09	4.44816e+10	High	High	High
High	Master Protein	P02787	Serotransferrin [OS=Homo sapiens]	0	1203.73	93	83	562	83	698	77	7.12	2063.21	0	100	12.07	104.4	109.3	86.4	3.08521e+10	3.23114e+10	2.55332e+10	2.4022e+10	2.04214e+10	2.55332e+10	High	High	High
High	Master Protein	P02549	Spectrin alpha chain, erythrocytic 1 [OS=Homo sapiens]	0	1109.42	59	143	410	143	2419	279.8	5.05	1394.9	0	100	13.97	94.5	89.6	115.9	3.933e+09	3.73083e+09	4823799868	3.0623e+09	2.35795e+09	4823799868	High	High	High
High	Master Protein	P07996	Thrombospondin-1 [OS=Homo sapiens]	0	1085.83	65	82	441	82	1170	129.3	4.94	1445.28	0	100	11.15	106	87.1	106.8	9.65076e+09	7.93088e+09	9.7251e+09	7.51425e+09	5.01246e+09	9.7251e+09	High	High	High
High	Master Protein	P02675	Fibrinogen beta chain [OS=Homo sapiens]	0	1072.66	84	70	443	70	491	55.9	8.27	1686.9	0	100	27.03	87.9	81.1	131	2.13878e+10	1.97491e+10	3.1873e+10	1.6653e+10	1.24818e+10	3.1873e+10	High	High	High
High	Master Protein	P02671	Fibrinogen alpha chain [OS=Homo sapiens]	0	1002.56	50	77	623	77	866	94.9	6.01	1926.63	0	100	12.54	105.4	85.7	108.9	5.02638e+10	4.08372e+10	5.19146e+10	3.91363e+10	2.58098e+10	5.19146e+10	High	High	High
High	Master Protein	P60709	Actin, cytoplasmic 1 [OS=Homo sapiens]	0	883.758	89	45	513	2	375	41.7	5.48	1964.29	67	100	14.36	114.6	85.9	99.4	5.03745e+10	3.77646e+10	4.36767e+10	3.92225e+10	2.38679e+10	4.36767e+10	High	High	High
High	Master Protein	P63261	Actin, cytoplasmic 2 [OS=Homo sapiens]	0	865.774	89	44	496	1	375	41.8	5.48	1894.68	0	100	25.46	129.2	88.1	82.7	7.91034e+08	5.39399e+08	505958814	615913270	340909792	505958814	High	High	High
High	Master Protein	P02679	Fibrinogen gamma chain [OS=Homo sapiens]	0	857.64	83	56	351	56	453	51.5	5.62	1499.54	0	100	21.77	88.9	86	125.1	1.26276e+10	1.22179e+10	1.77666e+10	9.8321e+09	7.72195e+09	1.77666e+10	High	High	High
High	Master Protein	P02774	Vitamin D-binding protein [OS=Homo sapiens]	0	783.617	85	57	408	57	474	52.9	5.45	1506.61	0	100	14.49	115.9	87.6	96.5	3.53964e+10	2.67472e+10	2.94622e+10	2.75603e+10	1.69047e+10	2.94622e+10	High	High	High
High	Master Protein	P06396	Gelsolin [OS=Homo sapiens]	0	731.11	77	68	280	2	782	85.6	6.28	1042.31	72	100	15.94	98.6	84.8	116.6	8.2591e+09	7.10093e+09	9.76411e+09	6.43068e+09	4.48792e+09	9.76411e+09	High	High	High
High	Master Protein	P11277	Spectrin beta chain, erythrocytic [OS=Homo sapiens]	0	718.124	51	106	272	100	2137	246.3	5.27	875.76	6	100	9.31	95.6	93.7	110.7	2.96092e+09	2.90206e+09	3.4284e+09	2.30543e+09	1.83416e+09	3.4284e+09	High	High	High
High	Master Protein	P06396-2	Isoform 2 of Gelsolin [OS=Homo sapiens]	0	703.316	79	67	266	1	731	80.6	5.85	997.57	0	100	29.07	101	70.4	128.5	4.71612e+07	3.28691e+07	59992364	36720588	20773876	59992364	High	High	High
High	Master Protein	P01871-1	Isoform 1 of Immunoglobulin heavy constant mu [OS=Homo sapiens]	0	699.284	76	50	528	19	453	49.4	6.77	1744.18	35	100	12.27	109.9	86.3	103.8	7.60108e+10	5.96645e+10	7.1814e+10	5.91833e+10	3.77091e+10	7.1814e+10	High	High	High
High	Master Protein	P02647	Apolipoprotein A-I [OS=Homo sapiens]	0	694.773	87	60	637	60	267	30.8	5.76	1897.13	0	100	24.72	80.2	127.7	92.1	1.20268e+11	1.91498e+11	1.38055e+11	9.36427e+10	121030051201	1.38055e+11	High	High	High
High	Master Protein	P05106	Integrin beta-3 [OS=Homo sapiens]	0	635.206	59	59	282	59	788	87	5.24	1024.3	0	100	7.75	107.6	92.1	100.4	1.08009e+10	9.24542e+09	1.00771e+10	8.40976e+09	5.84327e+09	1.00771e+10	High	High	High
High	Master Protein	P16157	Ankyrin-1 [OS=Homo sapiens]	0	610.975	45	64	205	2	1881	206.1	6.01	810.19	63	100	6.6	97	95.4	107.6	2.19702e+09	2.1602e+09	2.43561e+09	1.71064e+09	1.36529e+09	2.43561e+09	High	High	High
High	Master Protein	P02649	Apolipoprotein E [OS=Homo sapiens]	0	590.819	93	63	295	63	317	36.1	5.73	917.88	0	100	41.82	76.3	75.4	148.3	1.4218e+10	1.40446e+10	27626300946	11070366345	8.87644e+09	27626300946	High	High	High
High	Master Protein	P16157-15	Isoform Er14 of Ankyrin-1 [OS=Homo sapiens]	0	571.026	46	63	197	1	1821	200.1	6.92	764.59	0	100	6.06	96.3	107	96.7	1.21935e+07	1.35468e+07	12243839	9.49405e+06	8.56182e+06	12243839	High	High	High
High	Master Protein	P04275	von Willebrand factor [OS=Homo sapiens]	0	559.122	31	70	194	70	2813	309.1	5.48	631.77	0	100	8.71	101.7	90.6	107.7	1.82628e+09	1.62559e+09	1.93348e+09	1.42197e+09	1.0274e+09	1.93348e+09	High	High	High
High	Master Protein	P00738	Haptoglobin [OS=Homo sapiens]	0	558.508	75	39	313	23	406	45.2	6.58	1101.85	19	100	1.73	102	99.2	98.8	3.22247e+10	3.13344e+10	3.12272e+10	25090767959	1.98039e+10	3.12272e+10	High	High	High
High	Master Protein	Q14766	Latent-transforming growth factor beta-binding protein 1 [OS=Homo sapiens]	0	532.533	42	57	193	57	1721	186.7	5.96	659.29	0	100	10.88	110.6	88.9	100.5	1.96405e+09	1.57802e+09	1.78462e+09	1.52925e+09	9.97339e+08	1.78462e+09	High	High	High
High	Master Protein	P0C0L5	Complement C4-B [OS=Homo sapiens]	0	521.448	36	56	226	3	1744	192.6	7.27	804.45	0	100	28.42	82.5	84.7	132.8	1.0654e+08	1.09284e+08	171411638	82953584	69069644	171411638	High	High	High
High	Master Protein	P01042	Kininogen-1 [OS=Homo sapiens]	0	512.891	57	44	242	8	644	71.9	6.81	986.87	42	100	11.78	111.9	88.3	99.8	8.98355e+09	7.09166e+09	8015365287	6.99476e+09	4.48206e+09	8015365287	High	High	High
High	Master Protein	P0C0L4	Complement C4-A [OS=Homo sapiens]	0	501.698	35	56	221	3	1744	192.7	7.08	768.76	55	100	6.44	101.9	105.3	92.8	4.76417e+09	4.92337e+09	4340990693	3.70947e+09	3.11166e+09	4340990693	High	High	High
High	Master Protein	P01042-2	Isoform LMW of Kininogen-1 [OS=Homo sapiens]	0	459.953	77	43	197	7	427	47.9	6.65	708.95	0	100	25.72	88.3	129.5	82.2	4.61746e+08	6.77362e+08	4.30151e+08	3.59523e+08	4.28105e+08	4.30151e+08	High	High	High
High	Master Protein	P00747	Plasminogen [OS=Homo sapiens]	0	453.98	78	53	152	53	810	90.5	7.24	510.95	0	100	7.09	98.5	107.7	93.8	1.41256e+09	1.54517e+09	1345195586	1.09984e+09	9.76574e+08	1345195586	High	High	High
High	Master Protein	P68133	Actin, alpha skeletal muscle [OS=Homo sapiens]	0	444.417	48	27	327	5	377	42	5.39	980.93	0	100	15.06	115.7	85.7	98.7	4.90709e+09	3.63328e+09	4184348640	3.82075e+09	2.2963e+09	4184348640	High	High	High
High	Master Protein	P06727	Apolipoprotein A-IV [OS=Homo sapiens]	0	428.872	81	49	205	49	396	45.3	5.38	665.33	0	100	14.3	85.1	101.2	113.7	4.94227e+09	5.87407e+09	6.59811e+09	3848136538	3712517284	6.59811e+09	High	High	High
High	Master Protein	P08603	Complement factor H [OS=Homo sapiens]	0	419.044	56	51	166	48	1231	139	6.61	554.75	3	100	10	95.4	93.2	111.5	1.79956e+09	1.75781e+09	2.10362e+09	1.40117e+09	1.11096e+09	2.10362e+09	High	High	High
High	Master Protein	P08514	Integrin alpha-IIb [OS=Homo sapiens]	0	413.255	44	49	147	49	1039	113.3	5.38	534.8	0	100	24.42	94.5	78.8	126.7	4.14469e+09	3.45637e+09	5.55718e+09	3.22713e+09	2.18449e+09	5.55718e+09	High	High	High
High	Master Protein	P02749	Beta-2-glycoprotein 1 [OS=Homo sapiens]	0	409.193	75	30	190	30	345	38.3	7.97	753.67	0	100	12.84	112.8	87.1	100.1	1.12873e+10	8.71774e+09	10020006455	8788490918	5.50977e+09	10020006455	High	High	High
High	Master Protein	P01023	Alpha-2-macroglobulin [OS=Homo sapiens]	0	407.691	39	45	146	43	1474	163.2	6.46	531.89	2	100	14.92	105.7	83.1	111.2	1.69361e+09	1.33132e+09	1782812607	1.31867e+09	8.41418e+08	1782812607	High	High	High
High	Master Protein	P01009	Alpha-1-antitrypsin [OS=Homo sapiens]	0	397.937	68	36	192	36	418	46.7	5.59	639.93	0	100	29.35	66.2	119.1	114.7	4.14744e+09	7.45901e+09	7.18879e+09	3.22927e+09	4.71423e+09	7.18879e+09	High	High	High
High	Master Protein	P01876-1	Isoform 1 of Immunoglobulin heavy constant alpha 1 [OS=Homo sapiens]	0	395.287	67	24	206	14	353	37.6	6.51	944.86	11	100	10.61	110.8	89.6	99.6	3.0585e+10	2.4727e+10	2.75049e+10	2.3814e+10	1.56279e+10	2.75049e+10	High	High	High
High	Master Protein	P0DOX6	Immunoglobulin mu heavy chain [OS=Homo sapiens]	0	393.317	45	35	360	4	576	63.4	7.87	991.88	0	100	23.44	92.1	81.5	126.4	1.1167e+08	9.87974e+07	1.53166e+08	8.69482e+07	6.24417e+07	1.53166e+08	High	High	High
High	Master Protein	P01834	Immunoglobulin kappa constant [OS=Homo sapiens]	0	388.027	100	14	225	2	107	11.8	6.52	916.59	23	100	8.28	109.3	97.3	93.4	1.14103e+10	1.01635e+10	9749271896	8.8843e+09	6.4235e+09	9749271896	High	High	High
High	Master Protein	O75636	Ficolin-3 [OS=Homo sapiens]	0	384.494	55	27	243	5	299	32.9	6.67	884.34	25	100	19.93	110.5	112.5	77	2.06045e+10	2.09715e+10	1.43604e+10	1.6043e+10	1.32543e+10	1.43604e+10	High	High	High
High	Master Protein	P00736	Complement C1r subcomponent [OS=Homo sapiens]	0	376.957	56	36	124	34	705	80.1	6.21	459.19	2	100	19.62	80.6	99.5	119.9	1.37013e+09	1.6917e+09	2.03709e+09	1.06681e+09	1.06919e+09	2.03709e+09	High	High	High
High	Master Protein	P67936	Tropomyosin alpha-4 chain [OS=Homo sapiens]	0	376.648	95	42	198	10	248	28.5	4.69	579.71	20	100	16.67	117.1	83.8	99.1	5.85823e+09	4.19194e+09	4.95963e+09	4561320330	2.64938e+09	4.95963e+09	High	High	High
High	Master Protein	P60660-2	Isoform Smooth muscle of Myosin light polypeptide 6 [OS=Homo sapiens]	0	366.596	97	24	199	24	151	17	4.55	767.02	0	100	12.79	112.4	86.8	100.8	1.73038e+10	1.33699e+10	15524296859	1.34731e+10	8.45001e+09	15524296859	High	High	High
High	Master Protein	P0DOX7	Immunoglobulin kappa light chain [OS=Homo sapiens]	0	366.175	52	13	189	1	214	23.4	7.17	795.46	0	100	30.12	132.8	73.6	93.5	7.31687e+07	4.05625e+07	51532084	56970504	25636236	51532084	High	High	High
High	Master Protein	P06753-2	Isoform 2 of Tropomyosin alpha-3 chain [OS=Homo sapiens]	0	359.484	96	44	185	6	248	29	4.78	544.98	37	100	15.62	110.1	82	107.9	7.32409e+09	5.45661e+09	7.17978e+09	5702669865	3.44867e+09	7.17978e+09	High	High	High
High	Master Protein	Q13201	Multimerin-1 [OS=Homo sapiens]	0	356.375	38	48	144	48	1228	138	7.93	481.84	0	100	14.73	96	87.7	116.3	1.99798e+09	1.82602e+09	2.42189e+09	1.55567e+09	1.15408e+09	2.42189e+09	High	High	High
High	Master Protein	P02751	Fibronectin [OS=Homo sapiens]	0	356.204	26	47	132	47	2477	272.2	5.5	439.47	0	100	5.77	97.4	96	106.6	1.65305e+09	1.6288e+09	1.8092e+09	1.28709e+09	1.02943e+09	1.8092e+09	High	High	High
High	Master Protein	O43866	CD5 antigen-like [OS=Homo sapiens]	0	350.637	71	34	151	34	347	38.1	5.47	559.64	0	100	7.06	108.1	96.9	95	8.20636e+09	7.35683e+09	7.2159e+09	6.38962e+09	4.64965e+09	7.2159e+09	High	High	High
High	Master Protein	P12259	Coagulation factor V [OS=Homo sapiens]	0	346.435	26	53	147	53	2224	251.5	6.05	438.66	0	100	8.37	93.9	96.5	109.5	2.38573e+09	2.45174e+09	2.78231e+09	1.85757e+09	1.54955e+09	2.78231e+09	High	High	High
High	Master Protein	P00739	Haptoglobin-related protein [OS=Homo sapiens]	0	339.856	79	30	184	14	348	39	7.09	632.99	0	100	1.48	101.1	98.3	100.6	1.52266e+09	1.48044e+09	1.51404e+09	1185566697	9.35665e+08	1.51404e+09	High	High	High
High	Master Protein	P06753-5	Isoform 5 of Tropomyosin alpha-3 chain [OS=Homo sapiens]	0	335.774	86	39	178	0	248	28.9	4.75	513.03	0												Not Found	Not Found	Not Found
High	Master Protein	Q14624	Inter-alpha-trypsin inhibitor heavy chain H4 [OS=Homo sapiens]	0	327.592	47	42	148	5	930	103.3	6.98	459.15	43	100	9.51	110.9	93.6	95.4	2.88228e+09	2.43286e+09	2.47952e+09	2244193147	1.53761e+09	2.47952e+09	High	High	High
High	Master Protein	P01591	Immunoglobulin J chain [OS=Homo sapiens]	0	322.273	65	14	110	14	159	18.1	5.24	449.68	0	100	18.53	121.1	86.3	92.6	8.15082e+09	5.81235e+09	6.23038e+09	6.34637e+09	3.67351e+09	6.23038e+09	High	High	High
High	Master Protein	P67936-2	Isoform 2 of Tropomyosin alpha-4 chain [OS=Homo sapiens]	0	321.246	83	36	163	2	284	32.7	4.73	486.13	1	100	28.92	132.7	89.6	77.8	1.41076e+08	9.52234e+07	8.26706e+07	1.09844e+08	6.01829e+07	8.26706e+07	High	Peak Found	High
High	Master Protein	P02790	Hemopexin [OS=Homo sapiens]	0	315.384	56	24	169	24	462	51.6	7.02	572.64	0	100	4.57	99.8	104.7	95.6	4.38462e+09	4.60073e+09	4.19961e+09	3.41395e+09	2.90774e+09	4.19961e+09	High	High	High
High	Master Protein	P04003	C4b-binding protein alpha chain [OS=Homo sapiens]	0	302.695	56	30	103	30	597	67	7.3	373.95	0	100	40.53	80.7	72.8	146.6	1.21265e+09	1.09401e+09	2.20377e+09	9.44191e+08	691433140	2.20377e+09	High	High	High
High	Master Protein	P04004	Vitronectin [OS=Homo sapiens]	0	300.667	37	28	153	28	478	54.3	5.8	532.72	0	100	2.01	101.6	100.6	97.7	1.19101e+10	1.17968e+10	11457703298	9.27345e+09	7455810166	11457703298	High	High	High
High	Master Protein	Q14624-2	Isoform 2 of Inter-alpha-trypsin inhibitor heavy chain H4 [OS=Homo sapiens]	0	299.728	44	38	133	1	914	101.2	6.65	423.52	0	100	37.81	62.3	137.9	99.7	2.98084e+06	6.5985e+06	4.7713e+06	2.32093e+06	4170373	4.7713e+06	High	Peak Found	High
High	Master Protein	O75636-2	Isoform 2 of Ficolin-3 [OS=Homo sapiens]	0	289.564	53	24	155	2	288	31.7	6.84	648.04	0	100	38.08	89.1	142.3	68.5	2.4567e+07	3.92387e+07	18896357	19128328	2.47995e+07	18896357	High	High	Peak Found
High	Master Protein	P68366	Tubulin alpha-4A chain [OS=Homo sapiens]	0	282.879	72	29	99	13	448	49.9	5.06	402.72	15	100	21.65	93.8	82.1	124.1	1.72865e+09	1.51443e+09	2287665585	1.34596e+09	9.57149e+08	2287665585	High	High	High
High	Master Protein	P00751	Complement factor B [OS=Homo sapiens]	0	277.133	51	33	116	33	764	85.5	7.06	398.2	0	100	15.27	95.2	117.1	87.7	1.92017e+09	2.36219e+09	1.76937e+09	1495082143	1.49295e+09	1.76937e+09	High	High	High
High	Master Protein	P07437	Tubulin beta chain [OS=Homo sapiens]	0	275.08	75	24	86	6	444	49.6	4.89	386.17	3	100	14.86	86.4	97.7	115.9	3.28002e+08	3.71086e+08	439839165	2.55388e+08	2.34533e+08	439839165	High	High	High
High	Master Protein	P68371	Tubulin beta-4B chain [OS=Homo sapiens]	0	270.967	78	25	87	8	445	49.8	4.89	368.99	20	100	14.68	91.3	91.7	116.9	1.83212e+09	1.83944e+09	2.3456e+09	1.42652e+09	1.16256e+09	2.3456e+09	High	High	High
High	Master Protein	P00450	Ceruloplasmin [OS=Homo sapiens]	0	264.303	45	30	94	30	1065	122.1	5.72	344.19	0	100	11.26	90.2	97.5	112.3	1.10186e+09	1.19076e+09	1.37183e+09	857924192	7.5258e+08	1.37183e+09	High	High	High
High	Master Protein	P05556	Integrin beta-1 [OS=Homo sapiens]	0	260.817	37	31	106	31	798	88.4	5.39	327.58	0	100	5.95	105.4	93.6	101	1.47047e+09	1.30621e+09	1.40896e+09	1.14493e+09	8.25547e+08	1.40896e+09	High	High	High
High	Master Protein	P10909	Clusterin [OS=Homo sapiens]	0	258.905	45	31	181	31	449	52.5	6.27	516.04	0	100	17.71	92.5	87.2	120.2	1.28341e+10	1.21005e+10	1.66748e+10	9.99285e+09	7647722427	1.66748e+10	High	High	High
High	Master Protein	P35527	Keratin, type I cytoskeletal 9 [OS=Homo sapiens]	0	253.99	67	31	79	31	623	62	5.24	275.7	0	100	62.2	171.8	63.7	64.5	1.81786e+09	6.74039e+08	6.82168e+08	1.41542e+09	4.26005e+08	6.82168e+08	High	High	High
High	Master Protein	P69905	Hemoglobin subunit alpha [OS=Homo sapiens]	0	251.755	96	11	86	11	142	15.2	8.68	408.92	0	100	4.56	98.4	96.4	105.1	3.3955e+09	3.32592e+09	3626674035	2.6438e+09	2.10204e+09	3626674035	High	High	High
High	Master Protein	Q9H4B7	Tubulin beta-1 chain [OS=Homo sapiens]	0	247.071	67	22	77	21	451	50.3	5.17	305.07	0	100	24.38	93.5	79.6	127	1.26989e+09	1.08091e+09	1.72533e+09	988758707	6.83156e+08	1.72533e+09	High	High	High
High	Master Protein	Q71U36	Tubulin alpha-1A chain [OS=Homo sapiens]	0	246.542	68	25	84	1	451	50.1	5.06	351.94	0	100	9.86	106.8	88.7	104.5	9.73232e+06	8.08252e+06	9522291	7577757	5108301	9522291	High	High	High
High	Master Protein	P01860	Immunoglobulin heavy constant gamma 3 [OS=Homo sapiens]	0	231.673	60	21	119	14	446	49.1	6.87	467.59	10	100	9.76	105.4	88.7	105.9	6.68917e+09	5.63184e+09	6.71965e+09	5.20831e+09	3.55943e+09	6.71965e+09	High	High	High
High	Master Protein	P02765	Alpha-2-HS-glycoprotein [OS=Homo sapiens]	0	231.614	46	16	110	16	367	39.3	5.72	483.92	0	100	11.88	99	112.3	88.6	5.99705e+09	6.80196e+09	5366808268	4669409461	4.29896e+09	5366808268	High	High	High
High	Master Protein	P01877	Immunoglobulin heavy constant alpha 2 [OS=Homo sapiens]	0	230.26	52	18	110	1	391	42.3	5.63	465.16	0	100	23.15	118.5	107.5	74	3.52975e+08	3.20381e+08	2.2059e+08	274832972	202486824	2.2059e+08	High	High	High
High	Master Protein	P23229-6	Isoform Alpha-6X1X2A of Integrin alpha-6 [OS=Homo sapiens]	0	228.324	38	32	85	32	1112	124	6.61	272.61	0	100	3.5	96.3	100.4	103.3	6.35301e+08	6.61874e+08	6.81243e+08	4.94657e+08	4.18316e+08	6.81243e+08	High	High	High
High	Master Protein	Q9BQE3	Tubulin alpha-1C chain [OS=Homo sapiens]	0	225.974	68	25	81	3	449	49.9	5.1	326.23	9	100	27.09	95.7	75.3	129	8.32417e+08	6.555e+08	1122432209	6.48134e+08	4.14288e+08	1122432209	High	High	High
High	Master Protein	P00734	Prothrombin [OS=Homo sapiens]	0	223.526	50	24	73	24	622	70	5.9	276.66	0	100	6.44	92.6	103.9	103.5	1.26296e+09	1.41798e+09	1.41192e+09	983363533	8.96191e+08	1.41192e+09	High	High	High
High	Master Protein	P09493-8	Isoform 8 of Tropomyosin alpha-1 chain [OS=Homo sapiens]	0	223.345	66	27	115	3	284	32.8	4.75	302.07	0	100	15.12	114	84	102	3.19959e+08	2.35666e+08	286192155	249126149	148945343	286192155	High	High	High
High	Master Protein	P0DOX5	Immunoglobulin gamma-1 heavy chain [OS=Homo sapiens]	0	221.172	44	14	98	7	449	49.3	8.72	386.91	4	100	7.53	95.6	95.7	108.7	2.48176e+09	2.48433e+09	2821590603	1932341978	1570143709	2821590603	High	High	High
High	Master Protein	P19823	Inter-alpha-trypsin inhibitor heavy chain H2 [OS=Homo sapiens]	0	220.453	37	36	97	36	946	106.4	6.86	289.3	0	100	18.59	78.5	110.3	111.1	6.52059e+08	9.16036e+08	9.22672e+08	5.07705e+08	5.78951e+08	9.22672e+08	High	High	High
High	Master Protein	P06753	Tropomyosin alpha-3 chain [OS=Homo sapiens]	0	220.043	61	26	116	2	285	32.9	4.72	334.05	0	100	38.25	92.3	66.2	141.5	3.97743e+07	2.85472e+07	61012819	30968987	1.80424e+07	61012819	High	High	Peak Found
High	Master Protein	P09493-5	Isoform 5 of Tropomyosin alpha-1 chain [OS=Homo sapiens]	0	218.526	61	26	104	8	245	28.4	4.77	272.15	0	100	18.22	108.7	79.1	112.2	3.54158e+08	2.57602e+08	365700444	2.75754e+08	1.62809e+08	365700444	High	High	High
High	Master Protein	P68871	Hemoglobin subunit beta [OS=Homo sapiens]	0	214.255	96	18	97	11	147	16	7.28	348.43	9	100	6.07	104.9	93.2	101.9	4.95513e+09	4.40254e+09	4.81033e+09	3.85815e+09	2.78249e+09	4.81033e+09	High	High	High
High	Master Protein	P04264	Keratin, type II cytoskeletal 1 [OS=Homo sapiens]	0	212.279	55	30	62	29	644	66	8.12	213.86	1	100	87.98	201.4	54.2	44.4	2.16061e+09	5.80946e+08	4.76352e+08	1.68229e+09	3.67168e+08	4.76352e+08	High	High	High
High	Master Protein	P0DOX2	Immunoglobulin alpha-2 heavy chain [OS=Homo sapiens]	0	212.073	58	21	109	4	455	48.9	6.67	434.98	10	100	16.97	117.5	83.6	98.9	2.86667e+08	2.04001e+08	2.41188e+08	2.23204e+08	1.28932e+08	2.41188e+08	High	High	High
High	Master Protein	P09493-4	Isoform 4 of Tropomyosin alpha-1 chain [OS=Homo sapiens]	0	211.079	70	28	107	1	284	32.8	4.77	263.49	11	100	13.55	109.5	84.5	106	4.64279e+08	3.58109e+08	4.49168e+08	3.61496e+08	226331096	4.49168e+08	Peak Found	Peak Found	High
High	Master Protein	P04196	Histidine-rich glycoprotein [OS=Homo sapiens]	0	205.926	49	30	88	30	525	59.5	7.5	276.87	0	100	11.33	109.2	87.3	103.5	2.01375e+09	1.61116e+09	1.90948e+09	1.56794e+09	1.01828e+09	1.90948e+09	High	High	High
High	Master Protein	P07951-2	Isoform 2 of Tropomyosin beta chain [OS=Homo sapiens]	0	191.856	62	23	85	4	284	33	4.67	213.85	0	100	38.4	117.2	56	126.8	7.38812e+06	3.53117e+06	7.99559e+06	5.75253e+06	2.23176e+06	7.99559e+06	High	High	High
High	Master Protein	P04217	Alpha-1B-glycoprotein [OS=Homo sapiens]	0	190.877	50	21	58	21	495	54.2	5.86	237.25	0	100	2.07	97.6	101.3	101.1	8.02742e+08	8.32762e+08	831788455	6.25029e+08	5.26321e+08	831788455	High	High	High
High	Master Protein	P02730	Band 3 anion transport protein [OS=Homo sapiens]	0	189.431	26	18	81	18	911	101.7	5.19	340.95	0	100	16.92	98.8	83.7	117.5	2.15086e+09	1.8215e+09	2.55643e+09	1.6747e+09	1.15122e+09	2.55643e+09	High	High	High
High	Master Protein	P02766	Transthyretin [OS=Homo sapiens]	0	175.573	73	11	51	11	147	15.9	5.76	241.01	0	100	27.57	105.5	70.1	124.4	1.00894e+09	6.70757e+08	1190436868	785580622	4.23931e+08	1190436868	High	High	High
High	Master Protein	Q9UBW5	Bridging integrator 2 [OS=Homo sapiens]	0	173.133	55	20	67	20	565	61.8	5.15	211.13	0	100	17.21	108.4	80.2	111.4	5.18079e+08	3.8339e+08	532586417	4.03386e+08	2.42309e+08	532586417	High	High	High
High	Master Protein	P08567	Pleckstrin [OS=Homo sapiens]	0	171.589	47	14	47	14	350	40.1	8.28	234.88	0	100	17.13	99.9	82.9	117.2	7.50094e+08	6.22171e+08	8.79321e+08	5.84037e+08	3.93223e+08	8.79321e+08	High	High	High
High	Master Protein	P0DJI9	Serum amyloid A-2 protein [OS=Homo sapiens]	0	169.236	84	11	79	7	122	13.5	9.14	257.7	7	100	13.57	89.9	94.7	115.4	1.62793e+09	1.7143e+09	2.09024e+09	1.26754e+09	1.08347e+09	2.09024e+09	High	High	High
High	Master Protein	P16284	Platelet endothelial cell adhesion molecule [OS=Homo sapiens]	0	166.707	39	22	52	22	738	82.5	6.99	214.27	0	100	23.25	99.2	77.1	123.6	5.38467e+08	4.18517e+08	670679593	4.1926e+08	2.6451e+08	670679593	High	High	High
High	Master Protein	P0DJI8	Serum amyloid A-1 protein [OS=Homo sapiens]	0	163.347	84	9	72	5	122	13.5	6.79	246.19	0	100	16.47	90.7	90.3	119	1.50434e+09	1.49868e+09	1.97491e+09	1.17131e+09	9.47194e+08	1.97491e+09	High	High	High
High	Master Protein	Q01518	Adenylyl cyclase-associated protein 1 [OS=Homo sapiens]	0	160.881	58	25	62	25	475	51.9	8.06	188.86	0	100	11.18	106.7	87.1	106.2	6.37282e+08	5.2008e+08	6.34069e+08	4.96199e+08	3.287e+08	6.34069e+08	High	High	High
High	Master Protein	P12814	Alpha-actinin-1 [OS=Homo sapiens]	0	154.615	35	25	49	15	892	103	5.41	147.61	10	100	30.9	83.6	80.7	135.6	2.63835e+08	2.54587e+08	427844830	2.05426e+08	160903445	427844830	High	High	High
High	Master Protein	P27824	Calnexin [OS=Homo sapiens]	0	153.444	39	19	46	19	592	67.5	4.6	149.42	0	100	23.07	106.9	74.3	118.9	3.73612e+08	2.59736e+08	4.156e+08	2.90901e+08	1.64158e+08	4.156e+08	High	High	High
High	Master Protein	Q9NYL9	Tropomodulin-3 [OS=Homo sapiens]	0	152.824	63	19	70	19	352	39.6	5.19	223.85	0	100	7.94	104.1	90.8	105.1	7.29057e+08	6.36295e+08	7.35789e+08	5.67657e+08	4.0215e+08	7.35789e+08	High	High	High
High	Master Protein	Q05682-4	Isoform 4 of Caldesmon [OS=Homo sapiens]	0	149.817	51	24	66	24	538	62.6	6.37	168.51	0	100	12.02	109.5	86.5	104.1	3.44482e+08	2.72115e+08	3.27447e+08	2.6822e+08	1.71981e+08	3.27447e+08	High	High	High
High	Master Protein	P11171	Protein 4.1 [OS=Homo sapiens]	0	148.811	38	26	76	1	864	97	5.58	215.53	24	100	15.86	114.6	83.1	102.3	6.88907e+08	4.99732e+08	6.15102e+08	5.36395e+08	315839603	6.15102e+08	Peak Found	Peak Found	High
High	Master Protein	P11171-2	Isoform 2 of Protein 4.1 [OS=Homo sapiens]	0	148.631	40	26	76	1	831	93.2	5.53	218.76	0												High	Not Found	Not Found
High	Master Protein	P26038	Moesin [OS=Homo sapiens]	0	147.346	36	23	68	19	577	67.8	6.4	177.1	4	100	23.28	117.3	73.5	109.1	6.55714e+08	4.10939e+08	6.09792e+08	510550326	2.59721e+08	6.09792e+08	High	High	High
High	Master Protein	P05090	Apolipoprotein D [OS=Homo sapiens]	0	147.117	41	14	76	14	189	21.3	5.15	226.23	0	100	59.91	96.8	41.8	161.5	4.25059e+09	1.8353e+09	7092994548	3.30959e+09	1.15994e+09	7092994548	High	High	High
High	Master Protein	Q9BVA1	Tubulin beta-2B chain [OS=Homo sapiens]	0	140.922	53	15	47	0	445	49.9	4.89	210.31	0												Not Found	Not Found	Not Found
High	Master Protein	Q9Y4G6	Talin-2 [OS=Homo sapiens]	0	139.176	7	22	86	2	2542	271.4	5.57	222.41	0	100	47.42	200.3		99.7	1.69923e+07		8458000	13230548		8458000	High	High	High
High	Master Protein	P09871	Complement C1s subcomponent [OS=Homo sapiens]	0	135.152	28	16	54	16	688	76.6	4.96	177.91	0	100	10.86	90.4	111.8	97.9	3.06033e+08	3.7854e+08	3.31522e+08	2.38283e+08	2.39244e+08	3.31522e+08	High	High	High
High	Master Protein	P01859	Immunoglobulin heavy constant gamma 2 [OS=Homo sapiens]	0	133.926	49	13	81	7	395	43.8	6.52	287.92	0	100	16.76	100.7	82.9	116.4	1.44114e+09	1.18613e+09	1665468898	1.12209e+09	749657064	1665468898	High	High	High
High	Master Protein	Q8WZ42-13	Isoform 13 of Titin [OS=Homo sapiens]	0	132.109	1	19	49	1	34484	3828.7	6.34	175.71	0	100	36.77	134.7	61.5	103.8	4.17951e+07	1.90741e+07	32196790	32542406	12055157	32196790	High	High	High
High	Master Protein	P01008	Antithrombin-III [OS=Homo sapiens]	0	131.646	53	19	60	19	464	52.6	6.71	178.26	0	100	7.83	97.4	93.8	108.8	5.19097e+08	4.9997e+08	5.79874e+08	4.04178e+08	3.1599e+08	5.79874e+08	High	High	High
High	Master Protein	Q8WZ42-12	Isoform 12 of Titin [OS=Homo sapiens]	0	131.233	1	22	53	4	35991	3992.1	6.39	172.49	18	100	19.16	119.4	81.1	99.6	5.64478e+08	3.83296e+08	4.70727e+08	4.39513e+08	2.4225e+08	4.70727e+08	High	High	High
High	Master Protein	P03952	Plasma kallikrein [OS=Homo sapiens]	0	130.303	38	25	61	25	638	71.3	8.22	143.82	0	100	6.81	103.9	92.1	104	4.42702e+08	3.92556e+08	442890112	3.44696e+08	2.48103e+08	442890112	High	High	High
High	Master Protein	Q9BWP8	Collectin-11 [OS=Homo sapiens]	0	128.486	39	14	53	14	271	28.6	5.41	189.54	0	100	13.37	89.5	115	95.4	6.86766e+08	8.82737e+08	732306051	5.34729e+08	5.57906e+08	732306051	High	High	High
High	Master Protein	P01861	Immunoglobulin heavy constant gamma 4 [OS=Homo sapiens]	0	128.407	44	13	74	7	396	43.8	6.24	217.6	1	100	9.89	109	101.6	89.4	6.09342e+08	5.68056e+08	499825684	4.74445e+08	3.59022e+08	499825684	High	High	High
High	Master Protein	P02656	Apolipoprotein C-III [OS=Homo sapiens]	0	128.383	63	12	78	12	99	10.8	5.41	286.46	0	100	15.32	90	117.6	92.3	3.44044e+10	4.4948e+10	3.52654e+10	26787858755	2.8408e+10	3.52654e+10	High	High	High
High	Master Protein	P02763	Alpha-1-acid glycoprotein 1 [OS=Homo sapiens]	0	128.261	47	11	60	8	201	23.5	5.11	226.07	3	100	3.73	100.2	96.2	103.6	3.17048e+09	3.04459e+09	3.28062e+09	2468592108	1.92423e+09	3.28062e+09	High	High	High
High	Master Protein	P02748	Complement component C9 [OS=Homo sapiens]	0	127.121	29	15	50	15	559	63.1	5.59	177.74	0	100	17.87	99.2	82.6	118.3	5.44578e+08	4.53372e+08	649532071	4.24018e+08	286539455	649532071	High	High	High
High	Master Protein	P23528	Cofilin-1 [OS=Homo sapiens]	0	126.976	78	16	47	15	166	18.5	8.09	155.68	1	100	17.32	111.8	80.1	108	9.2682e+08	6.63905e+08	8.95279e+08	7.21639e+08	4.196e+08	8.95279e+08	High	High	High
High	Master Protein	Q93084-1	Isoform SERCA3B of Sarcoplasmic/endoplasmic reticulum calcium ATPase 3 [OS=Homo sapiens]	0	125.11	21	17	43	14	1043	113.9	5.57	146.07	3	100	21.34	86.1	89.3	124.6	3.37371e+08	3.49987e+08	4.88073e+08	2.62683e+08	2.21198e+08	4.88073e+08	High	High	High
High	Master Protein	O14791	Apolipoprotein L1 [OS=Homo sapiens]	0	123.638	38	17	54	17	398	43.9	5.81	140	0	100	18.96	95.9	83.4	120.7	5.50956e+08	4.79244e+08	693287525	4.28984e+08	3.02891e+08	693287525	High	High	High
High	Master Protein	P27169	Serum paraoxonase/arylesterase 1 [OS=Homo sapiens]	0	123.399	45	11	37	11	355	39.7	5.22	152.17	0	100	37.58	67.3	91.7	141	5.05225e+08	6.88698e+08	1.05931e+09	3.93378e+08	4.3527e+08	1.05931e+09	High	High	High
High	Master Protein	P63104	14-3-3 protein zeta/delta [OS=Homo sapiens]	0	122.858	54	14	43	11	245	27.7	4.79	138.9	2	100	24.93	116.6	71.3	112.1	1.0191e+09	6.23626e+08	980033332	7.93489e+08	3.94143e+08	980033332	High	High	High
High	Master Protein	Q9NY65	Tubulin alpha-8 chain [OS=Homo sapiens]	0	121.38	31	14	42	3	449	50.1	5.06	158.34	0	100	26.89	93	77.3	129.7	4.09698e+07	3.40452e+07	57121622	3.18998e+07	2.15172e+07	57121622	High	High	High
High	Master Protein	P61769	Beta-2-microglobulin [OS=Homo sapiens]	0	120.445	78	11	49	11	119	13.7	6.52	194.49	0	100	17.42	81.3	103	115.7	1.43589e+09	1.82046e+09	2.04445e+09	1.11801e+09	1150560538	2.04445e+09	High	High	High
High	Master Protein	P02652	Apolipoprotein A-II [OS=Homo sapiens]	0	119.738	78	14	104	14	100	11.2	6.62	325.4	0	100	16.01	87.1	117.9	95	2.67215e+10	3.61861e+10	29161021056	20805802654	2.28703e+10	29161021056	High	High	High
High	Master Protein	P0DOY2	Immunoglobulin lambda constant 2 [OS=Homo sapiens]	0	119.322	96	10	81	3	106	11.3	7.24	277.94	1	100	1.91	98.1	100	101.9	3.92121e+09	3.99737e+09	4.07418e+09	3053123957	2.52641e+09	4.07418e+09	High	High	High
High	Master Protein	P02655	Apolipoprotein C-II [OS=Homo sapiens]	0	116.941	59	9	69	9	101	11.3	4.72	246.45	0	100	10.72	90	98.6	111.3	1.59169e+10	1.74306e+10	19681251718	1.23932e+10	1.10165e+10	19681251718	High	High	High
High	Master Protein	P35542	Serum amyloid A-4 protein [OS=Homo sapiens]	0	114.662	56	8	53	8	130	14.7	9.07	151.56	0	100	35.95	95	66.8	138.2	2.66542e+09	1.87444e+09	3877193388	2.07535e+09	1.18468e+09	3877193388	High	High	High
High	Master Protein	P18206	Vinculin [OS=Homo sapiens]	0	112.57	25	18	40	18	1134	123.7	5.66	124.52	0	100	30.1	99.1	70.4	130.5	4.61538e+08	3.27797e+08	6.08122e+08	3.59362e+08	207173758	6.08122e+08	High	High	High
High	Master Protein	P30101	Protein disulfide-isomerase A3 [OS=Homo sapiens]	0	110.862	45	20	45	20	505	56.7	6.35	130.01	0	100	19.83	122	83.4	94.6	3.83733e+08	2.62499e+08	2.97536e+08	2.98781e+08	1.65904e+08	2.97536e+08	High	High	High
High	Master Protein	P48059	LIM and senescent cell antigen-like-containing domain protein 1 [OS=Homo sapiens]	0	110.333	55	22	59	22	325	37.2	8.05	141.5	0	100	10.2	110.5	90.1	99.5	6.19257e+08	5.04963e+08	5.57642e+08	4.82165e+08	3.19145e+08	5.57642e+08	High	High	High
High	Master Protein	O75116	Rho-associated protein kinase 2 [OS=Homo sapiens]	0	109.562	22	25	44	24	1388	160.8	6.02	91.26	1	100	8.33	91.4	100.7	108	1.64298e+08	1.81011e+08	1.94184e+08	1.27926e+08	1.14402e+08	1.94184e+08	High	High	High
High	Master Protein	P02760	Protein AMBP [OS=Homo sapiens]	0	109.101	41	19	45	19	352	39	6.25	129.46	0	100	21.52	104.7	118.8	76.5	6.14188e+08	6.96306e+08	448541586	478217581	4.40078e+08	448541586	High	High	High
High	Master Protein	P02042	Hemoglobin subunit delta [OS=Homo sapiens]	0	107.902	69	10	49	3	147	16	8.05	165.4	0	100	21.72	122	78.5	99.5	2.75368e+07	1.77321e+07	22461531	21440650	11207008	22461531	High	High	High
High	Master Protein	P07225	Vitamin K-dependent protein S [OS=Homo sapiens]	0	107.121	26	14	48	14	676	75.1	5.67	162.28	0	100	8.74	108.9	99.7	91.4	4.67049e+08	4.27644e+08	3.92099e+08	3.63653e+08	2.70279e+08	3.92099e+08	High	High	High
High	Master Protein	Q9ULV4	Coronin-1C [OS=Homo sapiens]	0	105.2	31	19	45	19	474	53.2	7.08	124.53	0	100	1.74	101.6	98.1	100.3	5.11648e+08	4.94321e+08	505500832	3.98378e+08	3.1242e+08	505500832	High	High	High
High	Master Protein	O00151	PDZ and LIM domain protein 1 [OS=Homo sapiens]	0	102.711	74	14	28	14	329	36	7.02	101.43	0	100	14.13	110.6	84	105.5	3.31229e+08	2.51442e+08	3.15856e+08	2.57901e+08	1.58916e+08	3.15856e+08	High	High	High
High	Master Protein	P21926	CD9 antigen [OS=Homo sapiens]	0	101.344	20	7	34	7	228	25.4	7.15	156.54	0	100	28.47	124.3	107.1	68.7	2.47617e+09	2.13364e+09	1368278034	1927990608	1348496384	1368278034	High	High	High
High	Master Protein	O14950	Myosin regulatory light chain 12B [OS=Homo sapiens]	0	101.327	65	8	38	5	172	19.8	4.84	142.27	0	100	13.36	112.9	86.2	100.9	1.27595e+09	9.7448e+08	1.14088e+09	993476698	6.15889e+08	1.14088e+09	High	High	High
High	Master Protein	P0DOX8	Immunoglobulin lambda-1 light chain [OS=Homo sapiens]	0	100.494	53	10	60	3	216	22.8	6.76	201.37	6	100	0.82	100.3	99.1	100.6	4.62213e+09	4.56659e+09	4638439597	3598874942	2886170429	4638439597	High	High	High
High	Master Protein	P11021	Endoplasmic reticulum chaperone BiP [OS=Homo sapiens]	0	99.95	29	14	34	13	654	72.3	5.16	101.25	0	100	25.7	129.4	81.6	89.1	1.87886e+08	1.18457e+08	1.29396e+08	1.46292e+08	74866879	1.29396e+08	High	High	High
High	Master Protein	O95810	Caveolae-associated protein 2 [OS=Homo sapiens]	0	99.141	30	16	50	16	425	47.1	5.21	154.34	0	100	16.94	104.2	81.4	114.4	1.02858e+09	8.03121e+08	1.12967e+09	8.00869e+08	5.07587e+08	1.12967e+09	High	High	High
High	Master Protein	P55072	Transitional endoplasmic reticulum ATPase [OS=Homo sapiens]	0	98.695	29	17	33	17	806	89.3	5.26	90.27	0	100	12.68	113.6	88.5	97.9	2.20165e+08	1.71514e+08	1.89815e+08	1.71425e+08	1.084e+08	1.89815e+08	High	High	High
High	Master Protein	Q13418	Integrin-linked protein kinase [OS=Homo sapiens]	0	97.93	48	18	51	18	452	51.4	8.07	150.53	0	100	18.09	89.8	89.3	120.9	4.29466e+08	4.27008e+08	5.78014e+08	334390116	2.69877e+08	5.78014e+08	High	High	High
High	Master Protein	Q14247	Src substrate cortactin [OS=Homo sapiens]	0	95.252	47	20	49	19	550	61.5	5.4	106.18	1	100	6.16	106.7	94.6	98.7	2.68253e+08	2.37777e+08	2.48147e+08	2.08866e+08	1.50279e+08	2.48147e+08	High	High	High
High	Master Protein	P43652	Afamin [OS=Homo sapiens]	0	94.726	41	21	45	21	599	69	5.9	109.51	0	100	12.5	103.3	110.5	86.2	4.17732e+08	4.46718e+08	3.48368e+08	3.25253e+08	2.82334e+08	3.48368e+08	High	High	High
High	Master Protein	P16452	Protein 4.2 [OS=Homo sapiens]	0	94.138	17	13	50	13	691	77	8.09	146.5	0	100	3.78	99.4	104	96.6	3.70973e+08	3.88205e+08	3.60284e+08	2.88847e+08	2.45353e+08	3.60284e+08	High	High	High
High	Master Protein	P11142	Heat shock cognate 71 kDa protein [OS=Homo sapiens]	0	93.985	30	17	38	16	646	70.9	5.52	106.24	1	100	10.01	94.6	111.6	93.8	1.1766e+09	1.38727e+09	1166986264	9.16122e+08	8.7678e+08	1166986264	High	High	High
High	Master Protein	P19652	Alpha-1-acid glycoprotein 2 [OS=Homo sapiens]	0	92.741	47	10	45	7	201	23.6	5.11	161.64	0	100	5.61	95.2	98.7	106.1	1.0036e+09	1.0406e+09	1119348767	781417379	6.57676e+08	1119348767	High	High	High
High	Master Protein	P04406	Glyceraldehyde-3-phosphate dehydrogenase [OS=Homo sapiens]	0	90.158	56	13	40	13	335	36	8.46	125.34	0	100	8.33	100.7	91.3	108	6.46463e+08	5.86449e+08	693121304	5.03347e+08	370646388	693121304	High	High	High
High	Master Protein	O14672	Disintegrin and metalloproteinase domain-containing protein 10 [OS=Homo sapiens]	0	88.933	27	11	29	11	748	84.1	7.77	81.06	0	100	12.14	113.7	95.8	90.5	1.79979e+08	1.51744e+08	1.43285e+08	1.40135e+08	9.59052e+07	1.43285e+08	High	High	High
High	Master Protein	P24844	Myosin regulatory light polypeptide 9 [OS=Homo sapiens]	0	88.833	63	9	30	6	172	19.8	4.92	111.5	4	100	19.34	109.1	77.8	113.1	5.99457e+08	4.27459e+08	621692173	4.66748e+08	2.70162e+08	621692173	High	High	High
High	Master Protein	P19827	Inter-alpha-trypsin inhibitor heavy chain H1 [OS=Homo sapiens]	0	88.312	17	12	24	12	911	101.3	6.79	105.26	0	100	17.44	85.3	95.4	119.3	1.99101e+08	2.22581e+08	2.78343e+08	1.55023e+08	140674992	2.78343e+08	High	High	High
High	Master Protein	P47756	F-actin-capping protein subunit beta [OS=Homo sapiens]	0	85.71	50	15	42	15	272	30.6	6	110.68	0	100	19.31	120.3	81.9	97.8	5.5158e+08	3.75387e+08	4.48378e+08	4.2947e+08	2.37251e+08	4.48378e+08	High	High	High
High	Master Protein	P02775	Platelet basic protein [OS=Homo sapiens]	0	83.663	53	10	44	10	128	13.9	8.79	147.64	0	100	26.34	127.3	74.7	98	3.18157e+09	1.8679e+09	2.44903e+09	2477228809	1.18054e+09	2.44903e+09	High	High	High
High	Master Protein	O00161	Synaptosomal-associated protein 23 [OS=Homo sapiens]	0	83.572	74	14	37	14	211	23.3	5.01	111.14	0	100	17.8	111.2	79.5	109.3	3.97038e+08	2.83748e+08	390273639	3.09141e+08	1.79334e+08	390273639	High	High	High
High	Master Protein	P30405	Peptidyl-prolyl cis-trans isomerase F, mitochondrial [OS=Homo sapiens]	0	83.325	61	9	21	9	207	22	9.38	81.08	0	100	30.56	131.2	70.2	98.6	2.96259e+08	1.58381e+08	222563260	230672594	100099579	222563260	High	High	High
High	Master Protein	Q99439	Calponin-2 [OS=Homo sapiens]	0	80.72	57	16	40	16	309	33.7	7.33	99.51	0	100	8.81	105.7	89.8	104.4	4.24396e+08	3.60682e+08	4.19212e+08	3.30443e+08	2.27958e+08	4.19212e+08	High	High	High
High	Master Protein	Q15942	Zyxin [OS=Homo sapiens]	0	79.282	40	15	40	15	572	61.2	6.67	130.82	0	100	13.07	107.5	84.9	107.6	3.87915e+08	3.06534e+08	3.88591e+08	3.02038e+08	1.93735e+08	3.88591e+08	High	High	High
High	Master Protein	Q13509	Tubulin beta-3 chain [OS=Homo sapiens]	0	77.583	21	7	22	0	450	50.4	4.93	91.11	0												Not Found	Not Found	Not Found
High	Master Protein	P35908	Keratin, type II cytoskeletal 2 epidermal [OS=Homo sapiens]	0	77.423	30	14	25	12	639	65.4	8	58.81	1	100	73.44	183.2	72.7	44.1	3.13572e+08	1.24487e+08	7.54984e+07	2.44153e+08	78678307	7.54984e+07	High	High	High
High	Master Protein	P06733	Alpha-enolase [OS=Homo sapiens]	0	76.973	41	13	29	13	434	47.1	7.39	92.66	0	100	18.8	116.1	79.3	104.5	2.33746e+08	1.59728e+08	2.10473e+08	1.81998e+08	100950702	2.10473e+08	High	High	High
High	Master Protein	P02776	Platelet factor 4 [OS=Homo sapiens]	0	76.672	48	8	37	3	101	10.8	8.62	132.45	5	100	22.59	123.2	78	98.8	4.31269e+09	2.73268e+09	3.45958e+09	3.35794e+09	1727100789	3.45958e+09	High	High	High
High	Master Protein	P50552	Vasodilator-stimulated phosphoprotein [OS=Homo sapiens]	0	76.182	33	14	28	14	380	39.8	8.94	64.26	0	100	26.92	86.7	82.3	131	1.07784e+08	1.02339e+08	1.62825e+08	8.39227e+07	6.46799e+07	1.62825e+08	High	High	High
High	Master Protein	Q13586	Stromal interaction molecule 1 [OS=Homo sapiens]	0	73.657	17	10	27	10	685	77.4	6.67	73.37	0	100	19.18	108.3	78.1	113.6	7.80382e+07	5.62361e+07	8.1832e+07	6.07619e+07	3.55422e+07	8.1832e+07	High	High	High
High	Master Protein	Q86UX7	Fermitin family homolog 3 [OS=Homo sapiens]	0	73.449	24	11	33	11	667	75.9	6.98	112.07	0	100	15.29	108.2	82.4	109.5	5.26163e+08	4.0061e+08	5.32499e+08	409680022	2.53193e+08	5.32499e+08	High	High	High
High	Master Protein	P40926	Malate dehydrogenase, mitochondrial [OS=Homo sapiens]	0	70.965	35	10	26	10	338	35.5	8.68	89.83	0	100	30.75	133.3	72.7	94	1.97461e+08	1.07694e+08	139219974	1.53747e+08	6.80647e+07	139219974	High	High	High
High	Master Protein	P52907	F-actin-capping protein subunit alpha-1 [OS=Homo sapiens]	0	69.393	57	12	27	10	286	32.9	5.69	93.09	2	100	17.67	117.8	82.4	99.8	4.56216e+08	3.19305e+08	386548713	355217683	201806424	386548713	High	High	High
High	Master Protein	P06702	Protein S100-A9 [OS=Homo sapiens]	0	69.326	68	7	32	7	114	13.2	6.13	91.34	0	100	58.28	166.8	59.7	73.4	5.72499e+08	2.05034e+08	2.51964e+08	4.45758e+08	129585057	2.51964e+08	High	High	High
High	Master Protein	P10643	Complement component C7 [OS=Homo sapiens]	0	68.973	25	13	22	13	843	93.5	6.48	62.94	0	100	9.04	100.6	90.7	108.7	1.15407e+08	1.04084e+08	124805416	8.98583e+07	6.57829e+07	124805416	High	High	High
High	Master Protein	P04439	HLA class I histocompatibility antigen, A alpha chain [OS=Homo sapiens]	0	68.88	36	12	24	8	365	40.8	6	70.52	4	100	42.33	69.3	82.4	148.3	1.30354e+08	1.55097e+08	2.78986e+08	1.01496e+08	9.80238e+07	2.78986e+08	High	High	High
High	Master Protein	P14618	Pyruvate kinase PKM [OS=Homo sapiens]	0	68.402	26	9	24	9	531	57.9	7.84	89.44	0	100	19.09	108.7	78.1	113.2	2.83084e+08	2.03299e+08	294552643	220414348	128488776	294552643	High	High	High
High	Master Protein	Q16643	Drebrin [OS=Homo sapiens]	0	66.238	33	12	22	12	649	71.4	4.45	70.21	0	100	17.36	115.3	103.5	81.1	1.51469e+08	1.35985e+08	106578599	117936794	8.59448e+07	106578599	High	High	High
High	Master Protein	P05156	Complement factor I [OS=Homo sapiens]	0	65.884	25	14	37	14	583	65.7	7.5	68.32	0	100	11.12	103	109.3	87.7	1.67895e+08	1.7813e+08	142905303	1.30726e+08	1.12581e+08	142905303	High	High	High
High	Master Protein	P11166	Solute carrier family 2, facilitated glucose transporter member 1 [OS=Homo sapiens]	0	65.1	9	6	21	6	492	54	8.72	87.61	0	100	53.52	100.2	46.4	153.4	1.57523e+08	7.29606e+07	241311926	1.2265e+08	46112405	241311926	High	High	High
High	Master Protein	P61158	Actin-related protein 3 [OS=Homo sapiens]	0	63.588	32	9	21	9	418	47.3	5.88	71.18	0	100	30.93	131.9	70.1	98	2.49988e+08	1.32914e+08	185736752	1.94645e+08	8.40041e+07	185736752	High	High	High
High	Master Protein	O95866-2	Isoform A of Megakaryocyte and platelet inhibitory receptor G6b [OS=Homo sapiens]	0	63.495	39	6	20	6	237	25	10.11	91.09	0	100	8.88	108.7	90.9	100.4	3.53468e+08	2.95739e+08	326729279	2.75217e+08	1.86912e+08	326729279	High	High	High
High	Master Protein	Q96PD5	N-acetylmuramoyl-L-alanine amidase [OS=Homo sapiens]	0	63.439	30	9	21	9	576	62.2	7.55	74.94	0	100	4.16	95.3	101.3	103.4	2.41167e+08	2.5621e+08	2.61449e+08	187777134	1.61929e+08	2.61449e+08	High	High	High
High	Master Protein	P07358	Complement component C8 beta chain [OS=Homo sapiens]	0	62.255	20	7	21	7	591	66.9	8.07	71.41	0	100	30.98	118.6	117.2	64.2	1.1204e+08	1.10684e+08	6.06843e+07	8.72364e+07	6.9954e+07	6.06843e+07	High	High	High
High	Master Protein	P48740	Mannan-binding lectin serine protease 1 [OS=Homo sapiens]	0	62.102	19	10	28	2	699	79.2	5.49	76.86	8	100	17.78	93.8	86.2	120.1	2.16945e+08	1.99373e+08	277756933	168917613	1.26007e+08	277756933	High	High	High
High	Master Protein	O76074	cGMP-specific 3',5'-cyclic phosphodiesterase [OS=Homo sapiens]	0	60.93	14	10	24	10	875	99.9	6.09	64.1	0	100	8.82	98.4	92.1	109.5	9.02805e+07	8.45001e+07	100474118	7.02941e+07	5.34056e+07	100474118	High	High	High
High	Master Protein	Q06830	Peroxiredoxin-1 [OS=Homo sapiens]	0	59.662	50	8	24	6	199	22.1	8.13	87.74	2	100	29.74	120.6	65.9	113.5	2.34479e+08	1.28137e+08	2.2065e+08	1.82569e+08	8.09851e+07	2.2065e+08	High	High	High
High	Master Protein	P61224	Ras-related protein Rap-1b [OS=Homo sapiens]	0	59.445	50	11	25	11	184	20.8	5.78	73.42	0	100	34.55	94.1	68.8	137.1	2.7322e+08	1.99708e+08	3.98119e+08	2.12734e+08	1.26219e+08	3.98119e+08	High	High	High
High	Master Protein	P27105	Stomatin [OS=Homo sapiens]	0	58.806	28	9	29	9	288	31.7	7.88	75.29	0	100	35.24	64.2	101.1	134.7	2.14103e+08	3.36967e+08	4.48983e+08	1.66704e+08	212969165	4.48983e+08	High	High	High
High	Master Protein	P01833	Polymeric immunoglobulin receptor [OS=Homo sapiens]	0	58.147	15	6	17	6	764	83.2	5.74	67.35	0	100	20	118.5	78.8	102.7	1.34885e+08	8.96676e+07	116934615	105024215	5.66715e+07	116934615	High	High	High
High	Master Protein	O60610	Protein diaphanous homolog 1 [OS=Homo sapiens]	0	58.084	8	11	19	11	1272	141.3	5.41	56.5	0	100	6.34	102.4	92.8	104.8	9.92432e+07	8.99301e+07	1.01515e+08	7.72725e+07	5.68375e+07	1.01515e+08	High	High	High
High	Master Protein	P02654	Apolipoprotein C-I [OS=Homo sapiens]	0	57.252	54	10	44	10	83	9.3	8.47	117.06	0	100	23.03	74.6	106	119.5	3.24642e+09	4.61302e+09	5200422739	2.52772e+09	2.91551e+09	5200422739	High	High	High
High	Master Protein	P09496-2	Isoform Non-brain of Clathrin light chain A [OS=Homo sapiens]	0	55.48	28	6	20	6	218	23.6	4.53	69.06	0	100	28.5	132.8	80.9	86.3	2.54034e+08	1.54875e+08	165096937	1.97795e+08	97883966	165096937	High	High	High
High	Master Protein	Q27J81	Inverted formin-2 [OS=Homo sapiens]	0	54.941	16	7	14	7	1249	135.5	5.38	47.51	0	100	54.73	156.3	47	96.6	2.58508e+07	7.77754e+06	1.59749e+07	20127910	4.91555e+06	1.59749e+07	High	High	High
High	Master Protein	P13645	Keratin, type I cytoskeletal 10 [OS=Homo sapiens]	0	54.84	20	9	17	9	584	58.8	5.21	52.34	0	100	96.21	210.3	56.6	33.1	4.31773e+08	1.16296e+08	6.79999e+07	3.36186e+08	7.35009e+07	6.79999e+07	High	High	High
High	Master Protein	P01889	HLA class I histocompatibility antigen, B alpha chain [OS=Homo sapiens]	0	54.643	31	9	10	3	362	40.4	5.85	34.93	4	100	51.36	66.8	74.1	159.2	4.57772e+07	5.07692e+07	109092295	3.56429e+07	3.20871e+07	109092295	High	High	High
High	Master Protein	P14625	Endoplasmin [OS=Homo sapiens]	0	53.647	15	9	22	9	803	92.4	4.84	59.73	0	100	31.68	131.2	67.9	100.8	1.55124e+08	8.0258e+07	1.19197e+08	1.20782e+08	5.07245e+07	1.19197e+08	High	High	High
High	Master Protein	P48740-2	Isoform 2 of Mannan-binding lectin serine protease 1 [OS=Homo sapiens]	0	53.584	17	9	26	1	728	81.8	5.12	69.04	0	100	19.66	97	82	121	1.7974e+07	1.51856e+07	22405370	13994853	9597548	22405370	High	Peak Found	High
High	Master Protein	P14770	Platelet glycoprotein IX [OS=Homo sapiens]	0	53.248	29	7	25	7	177	19	6.34	67.18	0	100	3.22	98.9	103.6	97.5	4.42161e+08	4.6314e+08	4.35558e+08	3.44274e+08	2.92713e+08	4.35558e+08	High	High	High
High	Master Protein	P02745	Complement C1q subcomponent subunit A [OS=Homo sapiens]	0	52.151	30	9	26	9	245	26	9.11	106.13	0	100	15.18	110.4	82.6	107	8.72823e+08	6.52661e+08	8.45353e+08	679596018	412493261	8.45353e+08	High	High	High
High	Master Protein	P10720	Platelet factor 4 variant [OS=Homo sapiens]	0	52.002	61	7	30	2	104	11.5	9.1	103.18	0	100	32.93	134.4	68.8	96.8	3.75833e+07	1.92317e+07	2.70691e+07	2.9263e+07	1.21548e+07	2.70691e+07	High	High	High
High	Master Protein	P06576	ATP synthase subunit beta, mitochondrial [OS=Homo sapiens]	0	51.317	30	8	14	8	529	56.5	5.4	53.81	0	100	33.48	131.7	65	103.3	1.35412e+08	6.68206e+07	106189054	105434356	4.22318e+07	106189054	High	High	High
High	Master Protein	Q13576	Ras GTPase-activating-like protein IQGAP2 [OS=Homo sapiens]	0	50.757	10	10	19	10	1575	180.5	5.64	54.83	0	100	16.79	108.1	80.7	111.2	7.35538e+07	5.49333e+07	7.57273e+07	57270279	3.47188e+07	7.57273e+07	High	High	High
High	Master Protein	P04075	Fructose-bisphosphate aldolase A [OS=Homo sapiens]	0	49.676	39	10	21	10	364	39.4	8.09	50.76	0	100	36.63	99.6	63.6	136.8	1.46327e+08	9.34009e+07	2.0101e+08	113933021	5.9031e+07	2.0101e+08	High	High	High
High	Master Protein	P62937	Peptidyl-prolyl cis-trans isomerase A [OS=Homo sapiens]	0	49.254	69	11	22	11	165	18	7.81	56.04	0	100	11.54	97.3	90.1	112.7	1.27831e+08	1.18387e+08	1.48075e+08	9.95316e+07	7.48227e+07	1.48075e+08	High	High	High
High	Master Protein	O15143	Actin-related protein 2/3 complex subunit 1B [OS=Homo sapiens]	0	48.702	16	6	17	6	372	40.9	8.35	56.43	0	100	18.62	114	78.9	107.2	1.41716e+08	9.80546e+07	1.33223e+08	1.10343e+08	6.19723e+07	1.33223e+08	High	High	High
High	Master Protein	P05155	Plasma protease C1 inhibitor [OS=Homo sapiens]	0	48.568	23	11	20	11	500	55.1	6.55	56	0	100	8.98	104.5	105.8	89.7	2.85015e+08	2.88429e+08	244417685	221918186	182292243	244417685	High	High	High
High	Master Protein	Q7Z406	Myosin-14 [OS=Homo sapiens]	0	48.497	4	10	25	1	1995	227.7	5.6	67.08	0	100	19.08	116.2	104.8	79	8.84594e+06	7.97453e+06	6010617	6887610	5.04005e+06	6010617	Peak Found	Peak Found	High
High	Master Protein	O00299	Chloride intracellular channel protein 1 [OS=Homo sapiens]	0	48.431	51	8	21	8	241	26.9	5.17	60.65	0	100	19.06	79.7	102.7	117.6	2.3135e+08	2.98092e+08	3.41123e+08	1.80133e+08	188399551	3.41123e+08	High	High	High
High	Master Protein	P23142	Fibulin-1 [OS=Homo sapiens]	0	48.363	18	11	18	11	703	77.2	5.22	36.43	0	100	18.8	112.2	109.5	78.3	9.91722e+07	9.6794e+07	6.92673e+07	77217265	61175577	6.92673e+07	High	High	High
High	Master Protein	Q08495	Dematin [OS=Homo sapiens]	0	48.157	36	8	20	8	405	45.5	8.88	63.15	0	100	6.55	105.2	92.7	102.1	2.36619e+08	2.08351e+08	229664092	184235499	131681584	229664092	High	High	High
High	Master Protein	P55056	Apolipoprotein C-IV [OS=Homo sapiens]	0	48.031	58	12	26	12	127	14.5	8.92	60.02	0	100	31.99	81.5	81.6	136.9	2.83867e+08	2.84269e+08	4.77085e+08	2.21024e+08	1.79663e+08	4.77085e+08	High	High	High
High	Master Protein	Q04917	14-3-3 protein eta [OS=Homo sapiens]	0	47.965	42	10	23	6	246	28.2	4.84	47.66	1	100	13.94	101.4	85.4	113.2	2.14001e+08	1.80364e+08	239034519	1.66625e+08	1.13993e+08	239034519	High	High	High
High	Master Protein	P35611	Alpha-adducin [OS=Homo sapiens]	0	47.368	24	10	22	10	737	80.9	5.83	46.19	0	100	32.83	137.4	75.8	86.8	1.53811e+08	8.48994e+07	97170625	1.1976e+08	5.3658e+07	97170625	High	High	High
High	Master Protein	O43707	Alpha-actinin-4 [OS=Homo sapiens]	0	47.15	12	11	19	1	911	104.8	5.44	45.47	0	100	37.69	111.5	57.9	130.6	6.03443e+06	3.13378e+06	7.06799e+06	4.69851e+06	1.98061e+06	7.06799e+06	Peak Found	Peak Found	High
High	Master Protein	Q13790	Apolipoprotein F [OS=Homo sapiens]	0	46.873	34	6	18	6	326	35.4	5.64	59.58	0	100	22.84	77.3	123	99.6	5.68023e+08	9.03436e+08	731759447	442273247	570987697	731759447	High	High	High
High	Master Protein	P02746	Complement C1q subcomponent subunit B [OS=Homo sapiens]	0	46.536	34	6	19	6	253	26.7	8.63	64.41	0	100	34.29	86.3	74.7	139	5.30654e+08	4.59099e+08	854795002	413176936	290158773	854795002	High	High	High
High	Master Protein	P16109	P-selectin [OS=Homo sapiens]	0	45.788	13	10	20	10	830	90.8	6.6	52.37	0	100	19.03	116.9	79.4	103.7	9.04721e+07	6.14346e+07	80251358	7.04432e+07	3.88278e+07	80251358	High	High	High
High	Master Protein	P07237	Protein disulfide-isomerase [OS=Homo sapiens]	0	45.743	19	7	20	7	508	57.1	4.87	63.41	0	100	18.05	118.9	82.9	98.2	1.45336e+08	1.01355e+08	1.20102e+08	113160968	6.40583e+07	1.20102e+08	High	High	High
High	Master Protein	P49908	Selenoprotein P [OS=Homo sapiens]	0	45.45	15	10	23	10	381	43.2	7.87	49.8	0	100	36.16	98.3	64.7	137	3.88012e+08	2.55515e+08	540744761	3.02113e+08	161489805	540744761	High	High	High
High	Master Protein	P00441	Superoxide dismutase [Cu-Zn] [OS=Homo sapiens]	0	45.356	42	4	11	4	154	15.9	6.13	35.82	0	100	18.51	120.4	84.3	95.3	6.05693e+07	4.239e+07	4.79689e+07	4.71603e+07	2.67913e+07	4.79689e+07	High	High	High
High	Master Protein	P80723	Brain acid soluble protein 1 [OS=Homo sapiens]	0	45.267	57	6	15	6	227	22.7	4.63	38.51	0	100	35.62	134.6	63.5	101.9	3.14007e+07	1.4805e+07	2.37591e+07	2.44492e+07	9.35701e+06	2.37591e+07	High	High	High
High	Master Protein	P05546	Heparin cofactor 2 [OS=Homo sapiens]	0	45.118	19	7	22	7	499	57	6.9	64.79	0	100	11.92	108.4	86.4	105.2	3.45681e+08	2.75324e+08	3.35438e+08	2.69154e+08	1.7401e+08	3.35438e+08	High	High	High
High	Master Protein	O15117-3	Isoform 3 of FYN-binding protein 1 [OS=Homo sapiens]	0	44.939	19	10	18	10	839	91.6	6.9	37.16	0	100	23.2	114.6	73.2	112.2	1.02213e+08	6.53358e+07	1.00052e+08	7.95846e+07	4.12934e+07	1.00052e+08	High	High	High
High	Master Protein	P08575	Receptor-type tyrosine-protein phosphatase C [OS=Homo sapiens]	0	43.506	12	11	25	11	1306	147.4	6.15	46.54	0	100	14.83	113.7	84.2	102.1	1.68493e+08	1.24852e+08	151241267	131192037	7.89089e+07	151241267	High	High	High
High	Master Protein	P10321	HLA class I histocompatibility antigen, C alpha chain [OS=Homo sapiens]	0	42.997	30	8	11	1	366	40.6	6.04	34.25	0	100	14.55	87.2	97	115.8	8.68829e+06	9.66476e+06	11540289	6.76486e+06	6108303	11540289	Peak Found	Peak Found	High
High	Master Protein	Q9Y624	Junctional adhesion molecule A [OS=Homo sapiens]	0	42.361	33	9	18	9	299	32.6	7.9	42.32	0	100	11.01	93.5	93.8	112.7	9.84214e+07	9.88295e+07	1.18699e+08	7.66327e+07	6.24621e+07	1.18699e+08	High	High	High
High	Master Protein	P08697	Alpha-2-antiplasmin [OS=Homo sapiens]	0	41.499	31	12	26	12	491	54.5	6.29	38.46	0	100	4.74	102.5	102.9	94.5	5.12855e+08	5.14691e+08	4.72765e+08	399318339	3.25294e+08	4.72765e+08	High	High	High
High	Master Protein	P16615	Sarcoplasmic/endoplasmic reticulum calcium ATPase 2 [OS=Homo sapiens]	0	40.343	13	8	14	4	1042	114.7	5.34	46.14	1	100	54.18	161.1	57.8	81.1	6.60095e+07	2.36716e+07	3.32488e+07	51396215	1.49609e+07	3.32488e+07	High	High	Peak Found
High	Master Protein	P13671	Complement component C6 [OS=Homo sapiens]	0	40.226	17	8	13	8	934	104.7	6.76	43.33	0	100	21	80	121.9	98.1	3.9886e+07	6.07467e+07	48871254	3.1056e+07	3.8393e+07	48871254	High	High	High
High	Master Protein	Q12805	EGF-containing fibulin-like extracellular matrix protein 1 [OS=Homo sapiens]	0	39.857	19	5	11	5	493	54.6	5.07	31.09	0	100	45.32	131.8	48.1	120.1	2.22295e+07	8.11422e+06	2.02571e+07	1.73083e+07	5.12834e+06	2.02571e+07	High	High	High
High	Master Protein	P35612	Beta-adducin [OS=Homo sapiens]	0	39.801	17	6	12	6	726	80.8	5.92	29.84	0	100	1.4	101	98.4	100.6	4.3266e+07	4.21619e+07	4.31206e+07	3.36877e+07	2.66471e+07	4.31206e+07	High	High	High
High	Master Protein	P16671	Platelet glycoprotein 4 [OS=Homo sapiens]	0	39.642	13	5	18	5	472	53	7.96	57.19	0	100	12.14	92.4	93.6	114	2.74574e+08	2.78237e+08	3.38847e+08	213788420	1.75851e+08	3.38847e+08	High	High	High
High	Master Protein	Q14141	Septin-6 [OS=Homo sapiens]	0	39.558	12	7	12	5	434	49.7	6.67	38.81	0	100	17.78	91.7	87.9	120.4	4.13326e+07	3.96546e+07	54303642	32182294	2.50624e+07	54303642	High	High	High
High	Master Protein	P20851	C4b-binding protein beta chain [OS=Homo sapiens]	0	39.148	33	7	21	7	252	28.3	5.14	54.29	0	100	8.86	98.1	109.7	92.2	3.81874e+08	4.26877e+08	359066404	2.97334e+08	2.69794e+08	359066404	High	High	High
High	Master Protein	Q12913	Receptor-type tyrosine-protein phosphatase eta [OS=Homo sapiens]	0	38.43	9	7	14	7	1337	145.9	5.58	47.53	0	100	8.04	91.1	106.8	102.1	5.10302e+07	5.98098e+07	57148928	3.9733e+07	37800858	57148928	High	High	High
High	Master Protein	Q86YW5	Trem-like transcript 1 protein [OS=Homo sapiens]	0	38.171	28	5	13	5	311	32.7	6.05	28.28	0	100	12.2	106.7	85.9	107.4	1.17968e+08	9.50295e+07	118801303	9.1852e+07	60060349	118801303	High	High	High
High	Master Protein	O95445	Apolipoprotein M [OS=Homo sapiens]	0	37.754	40	9	36	9	188	21.2	6.01	74.33	0	100	34.46	96.6	67.3	136	1.89733e+09	1.32212e+09	2.67058e+09	1.4773e+09	8.35602e+08	2.67058e+09	High	High	High
High	Master Protein	A0A0B4J1V0	Immunoglobulin heavy variable 3-15 [OS=Homo sapiens]	0	37.738	39	8	23	4	119	12.9	8.62	55.64	3	100	3.65	100.4	96.2	103.4	2.58456e+08	2.47503e+08	2.66224e+08	2.01238e+08	1.56427e+08	2.66224e+08	High	High	High
High	Master Protein	Q6PJW8	Consortin [OS=Homo sapiens]	0	37.7	14	8	15	8	725	79.5	4.53	37.71	0	100	8.47	107.5	90.8	101.6	6.86304e+07	5.79734e+07	6.48656e+07	5.34369e+07	3.66402e+07	6.48656e+07	High	High	High
High	Master Protein	P27348	14-3-3 protein theta [OS=Homo sapiens]	0	37.461	23	6	12	3	245	27.7	4.78	35.17	0	100	25.48	112.1	70.7	117.2	1.36018e+08	8.58427e+07	1.42235e+08	1.05906e+08	54254123	1.42235e+08	High	High	High
High	Master Protein	A0M8Q6	Immunoglobulin lambda constant 7 [OS=Homo sapiens]	0	37.25	46	4	42	1	106	11.2	8.29	146.86	0	100	27.34	119.5	111.7	68.8	1.27179e+07	1.189e+07	7316034	9902355	7514666	7316034	High	High	High
High	Master Protein	P62328	Thymosin beta-4 [OS=Homo sapiens]	0	37.052	75	5	15	5	44	5.1	5.06	43.79	0	100	21.26	120.3	77.9	101.8	6.27391e+08	4.06227e+08	531063536	488498230	2.56743e+08	531063536	High	High	High
High	Master Protein	Q8WWA1-2	Isoform 2 of Transmembrane protein 40 [OS=Homo sapiens]	0	36.767	40	6	10	5	203	22.3	5.25	28.06	0	100	19.92	107	77.5	115.5	4.1947e+07	3.04067e+07	4.52979e+07	3.26607e+07	1.92176e+07	4.52979e+07	High	High	High
High	Master Protein	P30041	Peroxiredoxin-6 [OS=Homo sapiens]	0	36.482	33	6	10	6	224	25	6.38	34.09	0	100	14.04	114.3	99.5	86.2	1.19876e+08	1.04425e+08	9.04272e+07	9.33375e+07	6.59988e+07	9.04272e+07	High	High	High
High	Master Protein	Q16181	Septin-7 [OS=Homo sapiens]	0	36.104	27	9	16	8	437	50.6	8.63	27.64	1	100	30.2	86	79.3	134.7	4.3305e+07	3.99448e+07	6.78021e+07	33718042	2.52459e+07	6.78021e+07	High	High	High
High	Master Protein	P13647	Keratin, type II cytoskeletal 5 [OS=Homo sapiens]	0	35.746	15	9	12	7	590	62.3	7.74	27.82	1	100	135.63	256	34.5	9.6	8.64571e+07	1.16371e+07	3.23942e+06	6.7317e+07	7.35486e+06	3.23942e+06	High	High	Peak Found
High	Master Protein	P01011	Alpha-1-antichymotrypsin [OS=Homo sapiens]	0	35.2	19	6	8	6	423	47.6	5.52	26.31	0	100	44.74	60.7	90.7	148.7	4.69921e+07	7.02539e+07	115174205	3.65889e+07	4.44017e+07	115174205	Peak Found	High	High
High	Master Protein	P11169	Solute carrier family 2, facilitated glucose transporter member 3 [OS=Homo sapiens]	0	34.96	9	4	12	4	496	53.9	7.2	31.22	0	100	76.62	78.7	36.3	185	1.14117e+08	5.26224e+07	268291071	88853706	3.32583e+07	268291071	High	High	High
High	Master Protein	P27797	Calreticulin [OS=Homo sapiens]	0	34.286	34	8	15	8	417	48.1	4.44	29.22	0	100	24.97	127.8	79.6	92.6	9.65364e+07	6.00841e+07	6.99488e+07	7.5165e+07	3.79743e+07	6.99488e+07	High	High	High
High	Master Protein	P16070	CD44 antigen [OS=Homo sapiens]	0	33.924	6	5	11	5	742	81.5	5.33	31.17	0	100	14.15	110.8	84	105.2	4.92569e+07	3.73252e+07	46745771	3.83523e+07	2.35902e+07	46745771	High	High	High
High	Master Protein	P49913	Cathelicidin antimicrobial peptide [OS=Homo sapiens]	0	33.873	27	6	19	6	170	19.3	9.41	45.08	0	100	12.33	100.3	87.5	112.2	2.0676e+08	1.80473e+08	231284729	160986889	1.14062e+08	231284729	High	High	High
High	Master Protein	P04899	Guanine nucleotide-binding protein G(i) subunit alpha-2 [OS=Homo sapiens]	0	33.845	24	7	9	6	355	40.4	5.54	20.93	1	100	27.41	87.6	81	131.4	6.90262e+07	6.38263e+07	1.03572e+08	5.37451e+07	4.03394e+07	1.03572e+08	Peak Found	High	High
High	Master Protein	P02747	Complement C1q subcomponent subunit C [OS=Homo sapiens]	0	33.746	33	7	15	7	245	25.8	8.41	47.55	0	100	16.96	101	82.6	116.4	2.82876e+08	2.31284e+08	3.2617e+08	220252216	146175702	3.2617e+08	High	High	High
High	Master Protein	Q9Y608-4	Isoform 4 of Leucine-rich repeat flightless-interacting protein 2 [OS=Homo sapiens]	0	33.656	20	6	15	5	424	48.3	5.41	29.27	2	100	23.01	117.3	108.8	73.9	8.96782e+07	8.31312e+07	5.64777e+07	6.9825e+07	5.25404e+07	5.64777e+07	High	High	High
High	Master Protein	Q9H0U4	Ras-related protein Rab-1B [OS=Homo sapiens]	0	33.604	24	4	14	3	201	22.2	5.73	38.24	1	100	5.74	95.7	97.8	106.5	7.22793e+07	7.38616e+07	8.04508e+07	56277933	4.66819e+07	8.04508e+07	High	High	High
High	Master Protein	P48426	Phosphatidylinositol 5-phosphate 4-kinase type-2 alpha [OS=Homo sapiens]	0	33.257	17	8	16	8	406	46.2	6.99	38.89	0	100	10.91	107.3	87.5	105.2	1.27103e+08	1.03554e+08	1.24556e+08	98964990	65448162	1.24556e+08	High	High	High
High	Master Protein	P20674	Cytochrome c oxidase subunit 5A, mitochondrial [OS=Homo sapiens]	0	33.213	37	3	9	3	150	16.8	6.79	36.3	0	100	26.74	105.7	70.9	123.5	5.94824e+07	3.99051e+07	69505625	46314084	2.52208e+07	69505625	High	High	High
High	Master Protein	Q92614	Unconventional myosin-XVIIIa [OS=Homo sapiens]	0	33.133	6	6	10	6	2054	233	6.3	33.24	0	100	21.33	123.5	81.8	94.7	3.78513e+07	2.50851e+07	2.90219e+07	29471712	1.58543e+07	2.90219e+07	High	High	High
High	Master Protein	P35613	Basigin [OS=Homo sapiens]	0	33.015	19	4	12	4	385	42.2	5.66	38.92	0	100	23.7	114.6	72.7	112.7	1.02015e+08	6.46786e+07	100352019	7.94305e+07	4.0878e+07	100352019	High	High	High
High	Master Protein	P52565	Rho GDP-dissociation inhibitor 1 [OS=Homo sapiens]	0	32.975	25	2	10	2	204	23.2	5.11	30.4	0	100	54.75	162.7	61.4	75.9	6.26372e+07	2.36425e+07	2.92472e+07	4.87704e+07	14942478	2.92472e+07	High	High	High
High	Master Protein	P61981	14-3-3 protein gamma [OS=Homo sapiens]	0	32.579	41	9	16	4	247	28.3	4.89	35.72	1	100	26.3	113.7	69.7	116.6	1.18329e+08	7.25179e+07	121362963	9.21332e+07	4.58326e+07	121362963	High	High	High
High	Master Protein	Q9Y613	FH1/FH2 domain-containing protein 1 [OS=Homo sapiens]	0	32.569	12	8	10	8	1164	126.5	6.39	26.73	0	100	15.72	107.8	110.3	81.9	6.75389e+07	6.91404e+07	51336462	5.2587e+07	43697973	51336462	High	High	High
High	Master Protein	P47755	F-actin-capping protein subunit alpha-2 [OS=Homo sapiens]	0	31.948	23	6	14	4	286	32.9	5.85	46.14	0	100	19.34	120.3	81.8	97.9	8.43871e+07	5.73607e+07	68714715	65705351	36252978	68714715	High	High	High
High	Master Protein	Q13642-1	Isoform 1 of Four and a half LIM domains protein 1 [OS=Homo sapiens]	0	31.845	29	6	17	6	280	31.9	8.32	42.02	0	100	12.84	113.1	87.4	99.5	8.90197e+07	6.88098e+07	7.83259e+07	69312357	4.3489e+07	7.83259e+07	High	High	High
High	Master Protein	P51572	B-cell receptor-associated protein 31 [OS=Homo sapiens]	0	31.836	24	7	18	7	246	28	8.44	40.34	0	100	17.02	80.4	111	108.6	7.80272e+07	1.07752e+08	1.05351e+08	6.07534e+07	68101030	1.05351e+08	High	High	High
High	Master Protein	P02753	Retinol-binding protein 4 [OS=Homo sapiens]	0	31.731	57	7	14	7	201	23	6.07	34.26	0	100	25.97	70.7	108.9	120.3	8.11567e+07	1.24921e+08	138050077	63190035	7.89523e+07	138050077	High	High	High
High	Master Protein	P05107	Integrin beta-2 [OS=Homo sapiens]	0	31.47	11	5	8	5	769	84.7	6.95	29.45	0	100	8	109.1	96.6	94.2	3.86422e+07	3.42129e+07	3.33708e+07	3.00875e+07	2.16231e+07	3.33708e+07	High	High	High
High	Master Protein	Q9Y6C2	EMILIN-1 [OS=Homo sapiens]	0	31.458	7	5	10	5	1016	106.6	5.17	30.23	0	100	14.74	83	109.8	107.2	3.83509e+07	5.0694e+07	4.95008e+07	29860670	32039539	4.95008e+07	High	High	High
High	Master Protein	P62873	Guanine nucleotide-binding protein G(I)/G(S)/G(T) subunit beta-1 [OS=Homo sapiens]	0	31.248	26	5	10	5	340	37.4	6	24.7	0	100	24.62	128.4	86.1	85.5	1.64088e+08	1.09951e+08	109268561	1.27762e+08	6.94908e+07	109268561	High	High	High
High	Master Protein	P52566	Rho GDP-dissociation inhibitor 2 [OS=Homo sapiens]	0	31.044	33	3	8	3	201	23	5.21	23.89	0	100	43.4	119.8	50.2	130	4.63955e+07	1.94632e+07	5.03711e+07	36124359	1.23011e+07	5.03711e+07	High	Peak Found	High
High	Master Protein	O75955	Flotillin-1 [OS=Homo sapiens]	0	30.381	20	6	14	6	427	47.3	7.49	33.26	0	100	21.7	124.4	92.7	82.9	5.67455e+07	4.22864e+07	37810380	4.41831e+07	2.67258e+07	37810380	High	High	High
High	Master Protein	Q96AG4	Leucine-rich repeat-containing protein 59 [OS=Homo sapiens]	0	29.995	28	7	16	7	307	34.9	9.57	40.13	0	100	12.8	88.2	113.6	98.2	3.75274e+07	4.83347e+07	4.17815e+07	2.92195e+07	3.05484e+07	4.17815e+07	High	High	High
High	Master Protein	P07357	Complement component C8 alpha chain [OS=Homo sapiens]	0	29.805	17	6	12	6	584	65.1	6.47	31.02	0	100	14.51	99.2	114.9	85.9	5.40496e+07	6.25545e+07	46770109	42084027	3.95356e+07	46770109	High	High	High
High	Master Protein	Q9NZP8	Complement C1r subcomponent-like protein [OS=Homo sapiens]	0	29.767	9	4	10	2	487	53.5	7.2	43.52	0	100	29.09	66.4	118.1	115.5	9.59576e+06	1.70507e+07	16676661	7.47143e+06	1.07764e+07	16676661	High	High	High
High	Master Protein	P63000	Ras-related C3 botulinum toxin substrate 1 [OS=Homo sapiens]	0	29.54	44	8	13	4	192	21.4	8.5	24.15	4	100	37.64	89.2	68.9	141.9	6.36339e+07	4.91726e+07	1.01191e+08	49546484	3.1078e+07	1.01191e+08	Peak Found	High	High
High	Master Protein	Q92619	Rho GTPase-activating protein 45 [OS=Homo sapiens]	0	29.389	6	5	11	5	1136	124.5	6.1	33.49	0	100	8.31	105.8	90.5	103.7	2.62346e+07	2.24296e+07	2.57059e+07	2.04267e+07	1.41759e+07	2.57059e+07	High	High	High
High	Master Protein	P60900	Proteasome subunit alpha type-6 [OS=Homo sapiens]	0	28.566	22	5	10	5	246	27.4	6.76	32.67	0	100	33.04	63.4	127.7	108.9	2.57507e+07	5.18417e+07	4.42117e+07	20049985	32764863	4.42117e+07	High	High	High
High	Master Protein	Q9P0L0	Vesicle-associated membrane protein-associated protein A [OS=Homo sapiens]	0	28.47	31	7	17	7	249	27.9	8.62	41.34	0	100	3.86	96.1	103.8	100	8.06361e+07	8.71075e+07	8.39164e+07	6.27847e+07	55053492	8.39164e+07	High	High	High
High	Master Protein	Q01082	Spectrin beta chain, non-erythrocytic 1 [OS=Homo sapiens]	0	28.416	3	8	14	2	2364	274.4	5.57	29.95	0	100	27.86	111.9	68.2	119.9	9.79199e+06	5.96176e+06	10488004	7.62422e+06	3.76794e+06	10488004	Peak Found	High	High
High	Master Protein	O00429	Dynamin-1-like protein [OS=Homo sapiens]	0	28.369	11	5	10	5	736	81.8	6.81	31.53	0	100	22.6	76.2	121.1	102.7	2.89664e+07	4.60639e+07	39058603	2.25537e+07	29113224	39058603	High	High	High
High	Master Protein	P38646	Stress-70 protein, mitochondrial [OS=Homo sapiens]	0	28.357	14	6	9	6	679	73.6	6.16	15.99	0	100	13.25	113.3	99.8	86.9	3.21843e+07	2.83391e+07	2.46624e+07	2.50593e+07	1.79108e+07	2.46624e+07	High	High	High
High	Master Protein	P55209	Nucleosome assembly protein 1-like 1 [OS=Homo sapiens]	0	28.092	15	4	7	4	391	45.3	4.46	19.02	0	100	14.6	115.3	86.2	98.6	2.76789e+07	2.06908e+07	23670747	21551281	1.3077e+07	23670747	High	High	High
High	Master Protein	Q14520	Hyaluronan-binding protein 2 [OS=Homo sapiens]	0	27.765	19	6	11	6	560	62.6	6.54	21.99	0	100	9.83	106.5	88.7	104.8	4.78443e+07	3.98518e+07	47107957	3.72525e+07	25187055	47107957	High	High	High
High	Master Protein	P01019	Angiotensinogen [OS=Homo sapiens]	0	27.409	16	7	12	7	485	53.1	6.32	29.13	0	100	8.87	90.1	107.4	102.5	1.22958e+08	1.46436e+08	1.39789e+08	9.57377e+07	92550229	1.39789e+08	High	High	High
High	Master Protein	Q15833	Syntaxin-binding protein 2 [OS=Homo sapiens]	0	27.388	14	6	13	6	593	66.4	6.55	30.72	0	100	26.02	115.5	70	114.5	3.9521e+07	2.39355e+07	3.91782e+07	30771766	1.51276e+07	3.91782e+07	High	High	High
High	Master Protein	P25942	Tumor necrosis factor receptor superfamily member 5 [OS=Homo sapiens]	0	27.384	31	4	6	4	277	30.6	5.76	15.03	0	100	18.51	112.6	78.8	108.7	7.72624e+07	5.40452e+07	74577171	60157905	3.41575e+07	74577171	High	Peak Found	High
High	Master Protein	P61604	10 kDa heat shock protein, mitochondrial [OS=Homo sapiens]	0	27.357	76	7	19	7	102	10.9	8.92	34.16	0	100	29.77	121.7	66.1	112.3	2.84781e+08	1.54597e+08	262781273	2.21735e+08	9.77081e+07	262781273	High	High	High
High	Master Protein	P59998	Actin-related protein 2/3 complex subunit 4 [OS=Homo sapiens]	0	27.323	29	5	8	5	168	19.7	8.43	23.41	0	100	23.42	125.7	79.8	94.6	5.20623e+07	3.30519e+07	39180136	4.05366e+07	20889408	39180136	High	Peak Found	High
High	Master Protein	Q16555	Dihydropyrimidinase-related protein 2 [OS=Homo sapiens]	0	26.967	18	6	8	6	572	62.3	6.38	17.05	0	100	49.59	69.4	73.4	157.2	1.31307e+07	1.38858e+07	2.97473e+07	10223786	8.77611e+06	2.97473e+07	High	High	High
High	Master Protein	P01137	Transforming growth factor beta-1 proprotein [OS=Homo sapiens]	0	26.925	21	6	13	6	390	44.3	8.53	36.79	0	100	30.39	128.3	67.8	103.9	1.66115e+08	8.787e+07	1.34588e+08	1.2934e+08	55535451	1.34588e+08	High	High	High
High	Master Protein	Q03591	Complement factor H-related protein 1 [OS=Homo sapiens]	0	26.706	17	5	17	3	330	37.6	7.39	34.78	0	100	13.16	98.8	87.5	113.7	7.97281e+07	7.06148e+07	91791349	62077744	4.46298e+07	91791349	High	High	High
High	Master Protein	Q15485	Ficolin-2 [OS=Homo sapiens]	0	26.686	20	6	11	6	313	34	6.77	19.01	0	100	13.43	99.3	113.8	86.9	8.94704e+07	1.02531e+08	78346785	6.96633e+07	6.48012e+07	78346785	High	High	High
High	Master Protein	P26641	Elongation factor 1-gamma [OS=Homo sapiens]	0	26.378	13	5	7	5	437	50.1	6.67	24.08	0	100	16.08	81.4	109.4	109.2	2.15071e+07	2.88846e+07	2.88447e+07	16745848	1.82556e+07	2.88447e+07	High	High	High
High	Master Protein	P35609-2	Isoform 2 of Alpha-actinin-2 [OS=Homo sapiens]	0	26.212	6	5	8	1	894	103.9	5.52	21.56	0	100	22.5	93	81.8	125.2	6.57885e+07	5.79132e+07	88570368	51224116	36602204	88570368	Peak Found	Peak Found	High
High	Master Protein	O00139-2	Isoform 2 of Kinesin-like protein KIF2A [OS=Homo sapiens]	0	26.198	14	5	8	5	660	75	6.4	21.88	0	100	20.31	123.3	86.3	90.4	3.42725e+07	2.39768e+07	2.51206e+07	2.66852e+07	1.51538e+07	2.51206e+07	High	High	High
High	Master Protein	Q9Y6Z7	Collectin-10 [OS=Homo sapiens]	0	26.158	21	5	11	5	277	30.7	7.33	16.36	0	100	29.31	87.7	133.5	78.9	5.16821e+07	7.86756e+07	46497341	40240601	49724416	46497341	High	High	High
High	Master Protein	Q14165	Malectin [OS=Homo sapiens]	0	25.551	15	4	9	4	292	32.2	5.41	28.09	0	100	33.84	88.4	73.5	138.1	2.13985e+07	1.77808e+07	3.34257e+07	1.66612e+07	1.12378e+07	3.34257e+07	High	High	High
High	Master Protein	P33241	Lymphocyte-specific protein 1 [OS=Homo sapiens]	0	25.366	11	2	9	2	339	37.2	4.74	42.84	0	100	26.68	120.3	69.8	110	4.67406e+07	2.71154e+07	42742955	36393092	1.71374e+07	42742955	High	High	High
High	Master Protein	Q9NVA2	Septin-11 [OS=Homo sapiens]	0	25.028	20	5	7	3	429	49.4	6.81	23.02	0	100	24.83	119.6	72.1	108.4	3.37921e+07	2.03695e+07	3.06343e+07	26311126	1.28739e+07	3.06343e+07	High	Peak Found	High
High	Master Protein	P26447	Protein S100-A4 [OS=Homo sapiens]	0	24.971	50	6	20	6	101	11.7	6.11	43.5	0	100	13.75	113	85.6	101.4	2.79437e+08	2.11677e+08	2.50578e+08	217574680	1.33784e+08	2.50578e+08	High	High	High
High	Master Protein	Q15404	Ras suppressor protein 1 [OS=Homo sapiens]	0	24.572	19	4	10	4	277	31.5	8.65	16.12	0	100	15.26	107.7	82.4	109.9	5.21105e+07	3.98735e+07	5.31504e+07	4.05742e+07	2.52008e+07	5.31504e+07	High	High	High
High	Master Protein	P10809	60 kDa heat shock protein, mitochondrial [OS=Homo sapiens]	0	24.557	11	4	10	4	573	61	5.87	34.12	0	100	22.48	103.3	76.1	120.6	5.74046e+07	4.2261e+07	67039156	44696234	26709703	67039156	High	High	High
High	Master Protein	Q86YZ3	Hornerin [OS=Homo sapiens]	0	24.312	10	10	13	10	2850	282.2	10.04	5.87	0	100	72.7	180.2	81.2	38.5	2.29653e+07	1.03514e+07	4907601	1.78812e+07	6.54224e+06	4907601	High	High	Peak Found
High	Master Protein	O75558	Syntaxin-11 [OS=Homo sapiens]	0	24.071	17	5	14	5	287	33.2	6.55	32.05	0	100	37.05	124.1	57.3	118.6	7.18853e+07	3.32159e+07	68685995	55971161	2.0993e+07	68685995	High	High	High
High	Master Protein	P01701	Immunoglobulin lambda variable 1-51 [OS=Homo sapiens]	0	23.753	18	2	8	2	117	12.2	7.03	22.25	0	100	6.91	99.4	93.4	107.2	9.19213e+07	8.6417e+07	99156655	71571575	5.46171e+07	99156655	High	High	High
High	Master Protein	O15511	Actin-related protein 2/3 complex subunit 5 [OS=Homo sapiens]	0	23.685	30	4	10	4	151	16.3	5.67	30.44	0	100	18	120.7	91.6	87.7	1.62712e+08	1.23586e+08	1.18257e+08	126690108	78108726	1.18257e+08	High	High	High
High	Master Protein	P10644	cAMP-dependent protein kinase type I-alpha regulatory subunit [OS=Homo sapiens]	0	23.541	14	4	13	4	381	43	5.35	40.07	0	100	24.13	113.3	114.5	72.1	9.89978e+07	1.00074e+08	63028204	77081467	63248633	63028204	High	High	High
High	Master Protein	O15145	Actin-related protein 2/3 complex subunit 3 [OS=Homo sapiens]	0	23.27	22	4	13	4	178	20.5	8.59	37.97	0	100	22.84	121.2	75.8	103	1.02388e+08	6.40466e+07	87012440	79720946	40478614	87012440	High	High	High
High	Master Protein	P61160	Actin-related protein 2 [OS=Homo sapiens]	0	23.107	20	6	12	6	394	44.7	6.74	23.43	0	100	41.75	146.9	66.9	86.3	1.01291e+08	4.61003e+07	59485143	7.88672e+07	2.91362e+07	59485143	High	High	High
High	Master Protein	P04179	Superoxide dismutase [Mn], mitochondrial [OS=Homo sapiens]	0	22.894	16	4	9	4	222	24.7	8.25	15.77	0	100	71.29	42.3	78.1	179.7	2.11618e+07	3.90894e+07	8.9979e+07	1.64769e+07	2.47052e+07	8.9979e+07	High	High	High
High	Master Protein	Q08380	Galectin-3-binding protein [OS=Homo sapiens]	0	22.517	11	4	9	4	585	65.3	5.27	27.28	0	100	9.14	110.4	96.2	93.4	5.42223e+07	4.72115e+07	45864462	4.22184e+07	29838491	45864462	High	High	High
High	Master Protein	Q6IS14	Eukaryotic translation initiation factor 5A-1-like [OS=Homo sapiens]	0	22.494	30	3	7	3	154	16.8	5	25.06	0	100	16.01	115.2	83.3	101.6	4.25936e+07	3.07942e+07	37562829	33164177	1.94625e+07	37562829	High	High	High
High	Master Protein	Q08722	Leukocyte surface antigen CD47 [OS=Homo sapiens]	0	22.26	11	5	10	5	323	35.2	7.21	27.39	0	100	42.74	60.9	93.4	145.6	1.13826e+08	1.74592e+08	2.72113e+08	8.86273e+07	1.10345e+08	2.72113e+08	High	High	High
High	Master Protein	P50851-2	Isoform 2 of Lipopolysaccharide-responsive and beige-like anchor protein [OS=Homo sapiens]	0	22.253	2	3	8	3	2851	317.5	5.57	18.94	0	100	8.42	106.5	90.5	103	4.6169e+07	3.92377e+07	4.46846e+07	35948002	2.47989e+07	4.46846e+07	High	High	High
High	Master Protein	Q9UJU6	Drebrin-like protein [OS=Homo sapiens]	0	22.223	20	5	7	5	430	48.2	5.05	19	0	100	21.76	119.5	76.5	104	3.60156e+07	2.30654e+07	3.13274e+07	28042359	1.45777e+07	3.13274e+07	High	High	High
High	Master Protein	P13073	Cytochrome c oxidase subunit 4 isoform 1, mitochondrial [OS=Homo sapiens]	0	22.028	23	4	10	4	169	19.6	9.51	24.53	0	100	3.13	97.2	99.4	103.4	7.41589e+07	7.58549e+07	78880354	5.77415e+07	4.79417e+07	78880354	High	High	High
High	Master Protein	P30048	Thioredoxin-dependent peroxide reductase, mitochondrial [OS=Homo sapiens]	0	21.825	27	4	6	4	256	27.7	7.78	23.01	0	100	15.6	109.4	108.6	82	2.53907e+07	2.52018e+07	19028975	19769670	1.5928e+07	19028975	High	High	High
High	Master Protein	P25705	ATP synthase subunit alpha, mitochondrial [OS=Homo sapiens]	0	21.762	8	5	8	5	553	59.7	9.13	19.05	0	100	23.73	105.3	74.1	120.6	5.41785e+07	3.81185e+07	62076145	42184392	2.40916e+07	62076145	High	High	Peak Found
High	Master Protein	O00187	Mannan-binding lectin serine protease 2 [OS=Homo sapiens]	0	21.735	12	6	8	6	686	75.7	5.63	14.92	0	100	62.21	60.4	67.9	171.7	1.43011e+07	1.60856e+07	4.06686e+07	11135077	1.01664e+07	4.06686e+07	High	High	High
High	Master Protein	P60985	Keratinocyte differentiation-associated protein [OS=Homo sapiens]	0	21.688	32	3	4	3	99	11	7.42	14.71	0	100	73.5	65.7	184.4	49.9	7.50042e+06	2.10482e+07	5.69811e+06	5.83996e+06	1.33028e+07	5.69811e+06	Peak Found	High	High
High	Master Protein	P13987	CD59 glycoprotein [OS=Homo sapiens]	0	21.673	16	3	12	3	128	14.2	6.48	39.19	0	100	18.82	105.1	115.7	79.2	1.76961e+08	1.94903e+08	133287960	137785120	123181981	133287960	High	High	High
High	Master Protein	Q32MZ4	Leucine-rich repeat flightless-interacting protein 1 [OS=Homo sapiens]	0	21.665	5	3	11	2	808	89.2	4.65	27.39	0	100	18.69	83.5	120.3	96.2	5.9298e+06	8.54208e+06	6.83143e+06	4.61705e+06	5.39875e+06	6.83143e+06	High	High	High
High	Master Protein	P07360	Complement component C8 gamma chain [OS=Homo sapiens]	0	21.559	23	3	8	3	202	22.3	8.31	24.88	0	100	33.02	106.9	129	64.1	5.02065e+07	6.06094e+07	30100640	3.90916e+07	38306220	30100640	High	High	High
High	Master Protein	Q16891	MICOS complex subunit MIC60 [OS=Homo sapiens]	0	21.414	11	5	6	5	758	83.6	6.48	13.29	0	100	38.89	62	139.8	98.2	1.32666e+07	2.98843e+07	20997482	1.03297e+07	1.88874e+07	20997482	High	High	High
High	Master Protein	P15153	Ras-related C3 botulinum toxin substrate 2 [OS=Homo sapiens]	0	21.261	35	6	13	2	192	21.4	7.61	25.26	0	100	35.69	59.4	114.1	126.5	7.79015e+06	1.49648e+07	1.65818e+07	6065547	9.45801e+06	1.65818e+07	High	High	High
High	Master Protein	P10606	Cytochrome c oxidase subunit 5B, mitochondrial [OS=Homo sapiens]	0	21.256	30	5	14	5	129	13.7	8.81	40.63	0	100	27.73	121.2	68.6	110.1	2.05646e+08	1.16406e+08	1.86826e+08	160119674	73570998	1.86826e+08	High	High	High
High	Master Protein	P30044	Peroxiredoxin-5, mitochondrial [OS=Homo sapiens]	0	21.236	32	5	9	5	214	22.1	8.7	20.89	0	100	34.3	136.2	95.9	68	6.76673e+07	4.76314e+07	33769566	5.2687e+07	3.01039e+07	33769566	High	High	High
High	Master Protein	P60953	Cell division control protein 42 homolog [OS=Homo sapiens]	0	21.039	32	5	11	4	191	21.2	6.55	26.31	0	100	19.73	94.9	83.3	121.8	6.52677e+07	5.72891e+07	8.37409e+07	50818598	3.62077e+07	8.37409e+07	High	High	High
High	Master Protein	P31946	14-3-3 protein beta/alpha [OS=Homo sapiens]	0	20.961	25	5	7	1	246	28.1	4.83	19.13	0												Not Found	Not Found	High
High	Master Protein	O14983	Sarcoplasmic/endoplasmic reticulum calcium ATPase 1 [OS=Homo sapiens]	0	20.814	6	3	8	1	1001	110.2	5.16	28.84	0	100	51	104.1	47.1	148.8	4.69683e+06	2.12433e+06	6715460	3.65703e+06	1.34261e+06	6715460	Peak Found	Peak Found	High
High	Master Protein	P14854	Cytochrome c oxidase subunit 6B1 [OS=Homo sapiens]	0	20.786	71	4	10	4	86	10.2	7.05	23.99	0	100	18.91	120	82.4	97.6	1.73856e+08	1.1938e+08	141444160	135367642	75450538	141444160	High	High	High
High	Master Protein	P23219	Prostaglandin G/H synthase 1 [OS=Homo sapiens]	0	20.785	10	3	7	3	599	68.6	7.23	22.62	0	100	42.45	62.7	91.1	146.2	1.91134e+07	2.77831e+07	4.45672e+07	14882022	1.75594e+07	4.45672e+07	High	High	High
High	Master Protein	P13224	Platelet glycoprotein Ib beta chain [OS=Homo sapiens]	0	20.643	21	4	8	4	206	21.7	9.31	21.49	0	100	9.17	93.5	110.5	96	1.07254e+08	1.26771e+08	110177311	83510189	8.01217e+07	110177311	High	High	High
High	Master Protein	O43294	Transforming growth factor beta-1-induced transcript 1 protein [OS=Homo sapiens]	0	20.373	19	5	8	5	461	49.8	7.03	21.67	0	100	15.29	103.5	83.3	113.3	3.32879e+07	2.67869e+07	36434200	2.59185e+07	16929828	36434200	High	High	High
High	Master Protein	P01768	Immunoglobulin heavy variable 3-30 [OS=Homo sapiens]	0	20.319	28	4	12	1	117	12.9	8.92	26.6	0	100			300			3.04585e+07			19250316		High	High	High
High	Master Protein	P09486	SPARC [OS=Homo sapiens]	0	20.309	25	4	9	4	303	34.6	4.84	29.66	0	100	20.14	122.9	85.2	91.8	6.37118e+07	4.41617e+07	47590398	49607136	27910976	47590398	High	High	High
High	Master Protein	P05109	Protein S100-A8 [OS=Homo sapiens]	0	20.252	41	5	11	5	93	10.8	7.03	23.35	0	100	8.91	110.2	94	95.8	9.46686e+07	8.0687e+07	8.22765e+07	73710691	5.09957e+07	8.22765e+07	High	High	High
High	Master Protein	Q14644	Ras GTPase-activating protein 3 [OS=Homo sapiens]	0	20.095	6	4	8	4	834	95.6	7.15	19.28	0	100	15.53	84.6	99.7	115.7	2.97063e+07	3.49934e+07	40610659	23129856	22116466	40610659	High	High	High
High	Master Protein	P15311	Ezrin [OS=Homo sapiens]	0	20.031	10	6	13	2	586	69.4	6.27	16.78	0	100	15.51	83.4	102.5	114.1	1.00022e+07	1.2287e+07	1.36879e+07	7.78787e+06	7765576	1.36879e+07	High	High	High
High	Master Protein	O75015	Low affinity immunoglobulin gamma Fc region receptor III-B [OS=Homo sapiens]	0	19.992	20	4	6	2	233	26.2	6.71	11.49	2	100	4.25	104.6	96.2	99.2	7.56958e+07	6.96232e+07	71837592	5.89381e+07	4.40031e+07	71837592	High	Peak Found	Peak Found
High	Master Protein	P04792	Heat shock protein beta-1 [OS=Homo sapiens]	0	19.66	21	3	7	3	205	22.8	6.4	18.28	0	100	5.18	98.3	105.8	95.9	3.28066e+07	3.53066e+07	31987378	2.55438e+07	22314380	31987378	High	High	High
High	Master Protein	P02538	Keratin, type II cytoskeletal 6A [OS=Homo sapiens]	0	19.658	9	4	6	2	564	60	8	15.52	0	100	123.39	242.3	23.2	34.5	2.22834e+07	2.13241e+06	3.17102e+06	1.73502e+07	1.34772e+06	3.17102e+06	High	Peak Found	Peak Found
High	Master Protein	A0A0B4J1Y9	Immunoglobulin heavy variable 3-72 [OS=Homo sapiens]	0	19.569	31	5	11	1	119	13.2	7.85	24.35	0	100	14.41	165.3		134.7	1.29601e+07		10563583	10091004		10563583	Peak Found	Not Found	High
High	Master Protein	Q13561	Dynactin subunit 2 [OS=Homo sapiens]	0	19.475	12	3	7	3	401	44.2	5.21	20.15	0	100	10.3	95.5	92.7	111.8	2.68539e+07	2.60814e+07	3.14416e+07	2.0909e+07	1.64839e+07	3.14416e+07	High	High	High
High	Master Protein	P00558	Phosphoglycerate kinase 1 [OS=Homo sapiens]	0	19.445	17	5	7	5	417	44.6	8.1	11.89	0	100	12.62	107	85.4	107.5	3.82401e+07	3.0524e+07	3.84269e+07	2.97744e+07	1.92917e+07	3.84269e+07	High	High	High
High	Master Protein	P18859	ATP synthase-coupling factor 6, mitochondrial [OS=Homo sapiens]	0	19.303	56	3	5	3	108	12.6	9.52	16.01	0	100	35.93	134.2	103.2	62.6	1.24035e+08	9.54173e+07	5.782e+07	96576095	6.03055e+07	5.782e+07	High	High	High
High	Master Protein	A0A0B4J1X5	Immunoglobulin heavy variable 3-74 [OS=Homo sapiens]	0	19.087	15	4	14	3	117	12.8	8.66	23.44	0	100	12.89	99.2	113.3	87.5	1.21054e+08	1.38196e+08	106786962	94255144	87342363	106786962	High	High	High
High	Master Protein	Q6UWL2	Sushi domain-containing protein 1 [OS=Homo sapiens]	0	19.083	7	3	6	3	747	82.7	6.43	18.42	0	100	32.64	127.9	64.1	108.1	2.2321e+07	1.1189e+07	18864241	17379542	7071643	18864241	High	High	High
High	Master Protein	Q9HBI1	Beta-parvin [OS=Homo sapiens]	0	19.077	14	4	7	4	364	41.7	6.73	22.12	0	100	15.5	99	85	116	4.45569e+07	3.82349e+07	52161294	34692826	24165137	52161294	High	High	High
High	Master Protein	P04843	Dolichyl-diphosphooligosaccharide--protein glycosyltransferase subunit 1 [OS=Homo sapiens]	0	19.06	8	4	13	4	607	68.5	6.38	26.39	0	100	9.17	94.2	95.2	110.6	5.27965e+07	5.33451e+07	6.19621e+07	4.11083e+07	33715077	6.19621e+07	High	High	High
High	Master Protein	Q8IZP0	Abl interactor 1 [OS=Homo sapiens]	0	18.976	8	3	5	3	508	55	7.06	15.33	0	100	29.57	115.2	65.9	118.9	4.74548e+07	2.71523e+07	4.89689e+07	36949147	17160728	4.89689e+07	High	High	High
High	Master Protein	Q9H4M9	EH domain-containing protein 1 [OS=Homo sapiens]	0	18.874	14	4	9	4	534	60.6	6.83	23.59	0	100	29.3	76.1	91.3	132.7	1.4145e+07	1.69694e+07	2.46713e+07	1.10135e+07	1.0725e+07	2.46713e+07	High	High	High
High	Master Protein	P10599	Thioredoxin [OS=Homo sapiens]	0	18.692	27	2	5	2	105	11.7	4.92	25.74	0	100	27.01	121.7	69.7	108.6	6.68866e+07	3.83329e+07	59679932	52079098	24227074	59679932	High	High	High
High	Master Protein	P07919	Cytochrome b-c1 complex subunit 6, mitochondrial [OS=Homo sapiens]	0	18.58	34	3	8	3	91	10.7	4.44	14.54	0	100	19.48	111.1	77.5	111.4	3.39849e+07	2.37106e+07	34077910	2.64612e+07	1.49855e+07	34077910	High	High	High
High	Master Protein	P63218	Guanine nucleotide-binding protein G(I)/G(S)/G(O) subunit gamma-5 [OS=Homo sapiens]	0	18.543	53	4	10	4	68	7.3	9.85	30.7	0	100	23.57	127.2	87.1	85.7	5.47217e+07	3.74669e+07	3.68679e+07	4.26073e+07	2.36798e+07	3.68679e+07	High	High	High
High	Master Protein	P81605	Dermcidin [OS=Homo sapiens]	0	18.515	53	6	9	6	110	11.3	6.54	15.01	0	100	52	95.5	154.1	50.4	5.25717e+07	8.47902e+07	2.77178e+07	4.09333e+07	5.35889e+07	2.77178e+07	High	High	High
High	Master Protein	Q14254	Flotillin-2 [OS=Homo sapiens]	0	18.44	13	5	9	5	428	47	5.25	18.76	0	100	26.14	93	78	128.9	3.95396e+07	3.31611e+07	5.47837e+07	3.07862e+07	2.09584e+07	5.47837e+07	High	High	High
High	Master Protein	P48509	CD151 antigen [OS=Homo sapiens]	0	18.365	13	4	7	4	253	28.3	7.47	12.94	0	100	6.81	107.2	93.6	99.2	3.5982e+07	3.14342e+07	33280870	2.80163e+07	1.9867e+07	33280870	High	High	High
High	Master Protein	O43182	Rho GTPase-activating protein 6 [OS=Homo sapiens]	0	18.331	6	3	7	3	974	105.9	7.36	21.57	0	100	46.17	92.2	58.2	149.6	1.2408e+07	7.84086e+06	2.01376e+07	9661066	4955563	2.01376e+07	High	High	High
High	Master Protein	P49755	Transmembrane emp24 domain-containing protein 10 [OS=Homo sapiens]	0	18.223	19	3	3	3	219	25	7.44	10.29	0	100	28.45	67.2	117.5	115.4	1.62922e+06	2.84893e+06	2.79845e+06	1.26854e+06	1.80057e+06	2.79845e+06	High	High	High
High	Master Protein	P08133	Annexin A6 [OS=Homo sapiens]	0	18.048	8	4	6	4	673	75.8	5.6	14.5	0	100	30	97.7	71.2	131.1	1.17769e+07	8.58798e+06	15804633	9.16971e+06	5.42776e+06	15804633	High	High	High
High	Master Protein	Q92686	Neurogranin [OS=Homo sapiens]	0	17.88	60	2	5	2	78	7.6	7.87	17.86	0	100	9.48	110.8	93	96.2	5.51087e+07	4.62727e+07	47836494	42908602	2.92452e+07	47836494	High	High	High
High	Master Protein	A6NMY6	Putative annexin A2-like protein [OS=Homo sapiens]	0	17.729	22	5	7	5	339	38.6	6.95	11.17	0	100	53.38	154.7	48.1	97.2	4.6172e+07	1.43467e+07	29007113	3.59504e+07	9.06737e+06	29007113	High	High	High
High	Master Protein	P08779	Keratin, type I cytoskeletal 16 [OS=Homo sapiens]	0	17.686	8	3	5	1	473	51.2	5.05	13.34	0												High	Not Found	Not Found
High	Master Protein	P00748	Coagulation factor XII [OS=Homo sapiens]	0	17.581	5	2	7	2	615	67.7	7.74	20.21	0	100	13.38	94.1	115.3	90.6	1.51232e+07	1.85413e+07	14569140	1.17752e+07	11718421	14569140	High	High	High
High	Master Protein	O94919	Endonuclease domain-containing 1 protein [OS=Homo sapiens]	0	17.531	10	4	10	4	500	55	5.71	13.95	0	100	11.03	87.4	107.7	104.9	3.49036e+07	4.30355e+07	41908106	2.71766e+07	2.71992e+07	41908106	High	High	High
High	Master Protein	P04921	Glycophorin-C [OS=Homo sapiens]	0	17.526	21	2	4	2	128	13.8	4.84	17.73	0	100	17.06	119.5	88	92.5	1.06706e+08	7.85299e+07	82606534	83083133	49632348	82606534	Peak Found	High	High
High	Master Protein	P37802	Transgelin-2 [OS=Homo sapiens]	0	17.4	31	6	11	6	199	22.4	8.25	15.59	0	100	19.55	114.8	77.8	107.4	7.85199e+07	5.32431e+07	7.34747e+07	6.1137e+07	3.36506e+07	7.34747e+07	High	High	High
High	Master Protein	P0DP04	Immunoglobulin heavy variable 3-43D [OS=Homo sapiens]	0	17.12	19	4	11	1	118	13	5.41	20.25	3	100	10.26	91.6	111.4	97	9.47687e+07	1.15286e+08	100295006	73788599	72862570	100295006	Not Found	High	High
High	Master Protein	P17301	Integrin alpha-2 [OS=Homo sapiens]	0	16.879	4	3	5	3	1181	129.2	5.25	16.86	0	100	11.57	104.8	86.8	108.4	3.79159e+07	3.13882e+07	39191385	29521989	19837894	39191385	High	High	High
High	Master Protein	P29966	Myristoylated alanine-rich C-kinase substrate [OS=Homo sapiens]	0	16.847	18	3	9	3	332	31.5	4.45	14.87	0	100	53.26	126.2	38.7	135.1	1.05054e+07	3.22408e+06	1.12507e+07	8179678	2.03767e+06	1.12507e+07	High	High	High
High	Master Protein	Q12955	Ankyrin-3 [OS=Homo sapiens]	0	16.825	1	4	8	1	4377	480.1	6.49	24.35	0												Not Found	High	Not Found
High	Master Protein	Q00013	55 kDa erythrocyte membrane protein [OS=Homo sapiens]	0	16.572	10	3	5	3	466	52.3	7.37	19.21	0	100	4.71	95	100.6	104.4	3.63529e+07	3.85072e+07	39931009	28305007	24337272	39931009	High	High	High
High	Master Protein	P54819	Adenylate kinase 2, mitochondrial [OS=Homo sapiens]	0	16.571	18	3	4	3	239	26.5	7.81	16.26	0	100	20.71	106.7	76.8	116.5	3.53379e+07	2.54198e+07	38585690	2.75147e+07	1.60658e+07	38585690	High	Peak Found	High
High	Master Protein	P02533	Keratin, type I cytoskeletal 14 [OS=Homo sapiens]	0	16.534	9	4	6	2	472	51.5	5.16	13.71	2	100	131.55	251.8	19.6	28.6	6.94841e+07	5.41016e+06	7.88502e+06	5.41015e+07	3419320	7.88502e+06	High	Not Found	Peak Found
High	Master Protein	Q13162	Peroxiredoxin-4 [OS=Homo sapiens]	0	16.522	12	3	6	1	271	30.5	6.29	17.12	0												Not Found	Not Found	High
High	Master Protein	A0A087WW87	Immunoglobulin kappa variable 2-40 [OS=Homo sapiens]	0	16.506	17	1	4	1	121	13.3	4.61	13.9	0	100	8.16	107.8	100.7	91.5	9.3823e+07	8.76214e+07	79653816	73052249	55378340	79653816	High	High	High
High	Master Protein	P62820	Ras-related protein Rab-1A [OS=Homo sapiens]	0	16.384	16	2	5	1	205	22.7	6.21	17.98	0	100	12.9	85.5	104.3	110.2	9.40878e+06	1.14703e+07	1.21285e+07	7.32584e+06	7.24947e+06	1.21285e+07	Peak Found	High	High
High	Master Protein	P07737	Profilin-1 [OS=Homo sapiens]	0	16.364	26	4	7	4	140	15	8.27	17.09	0	100	28.41	89.1	78.6	132.2	3.30107e+07	2.91145e+07	48972154	25702742	18400909	48972154	High	High	High
High	Master Protein	P55145	Mesencephalic astrocyte-derived neurotrophic factor [OS=Homo sapiens]	0	16.322	31	5	10	5	182	20.7	8.69	15.36	0	100	10.85	112.5	94.4	93.1	2.76758e+07	2.32181e+07	2.29047e+07	2.15489e+07	1.46743e+07	2.29047e+07	High	High	High
High	Master Protein	Q05209	Tyrosine-protein phosphatase non-receptor type 12 [OS=Homo sapiens]	0	16.219	5	2	6	2	780	88.1	5.62	18.7	0	100	32.99	134.1	68.2	97.7	2.11293e+07	1.07524e+07	15391933	1.64516e+07	6795697	15391933	High	High	High
High	Master Protein	Q16851	UTP--glucose-1-phosphate uridylyltransferase [OS=Homo sapiens]	0	16.2	7	3	6	3	508	56.9	8.15	14.18	0	100	20.97	86.3	89.6	124.1	3.94459e+07	4.09746e+07	56766886	3.07133e+07	2.58967e+07	56766886	High	High	High
High	Master Protein	P08637	Low affinity immunoglobulin gamma Fc region receptor III-A [OS=Homo sapiens]	0	16.178	12	3	6	1	254	29.1	8.07	13.61	0	100	36.29	60.8	106.8	132.4	7.16259e+06	1.25856e+07	15599360	5576918	7.95432e+06	15599360	Peak Found	High	High
High	Master Protein	P05166	Propionyl-CoA carboxylase beta chain, mitochondrial [OS=Homo sapiens]	0	15.923	7	3	5	3	539	58.2	7.64	10.15	0	100	45.41	125.2	47.6	127.2	8.3521e+06	3.17446e+06	8488102	6503098	2.00632e+06	8488102	High	High	High
High	Master Protein	P07359	Platelet glycoprotein Ib alpha chain [OS=Homo sapiens]	0	15.87	7	3	7	3	652	71.5	6.29	14.46	0	100	90.87	60.1	35.9	204	2.67985e+07	1.60054e+07	9.09429e+07	2.08658e+07	1.01157e+07	9.09429e+07	High	High	High
High	Master Protein	Q6Q788	Apolipoprotein A-V [OS=Homo sapiens]	0	15.755	20	4	6	4	366	41.2	6.43	12.76	0	100	25.35	101.9	73.7	124.4	2.49554e+07	1.80615e+07	30453681	19430708	11415169	30453681	High	High	High
High	Master Protein	P20742	Pregnancy zone protein [OS=Homo sapiens]	0	15.722	3	3	5	1	1482	163.8	6.38	17.07	0	100	76.34	69		231	1.93666e+06		6.48038e+06	1.50792e+06		6.48038e+06	Peak Found	Not Found	High
High	Master Protein	O00194	Ras-related protein Rab-27B [OS=Homo sapiens]	0	15.679	14	4	10	4	218	24.6	5.52	23.79	0	100	14.57	85.8	99.4	114.9	2.51969e+07	2.91923e+07	3.37535e+07	1.96188e+07	1.845e+07	3.37535e+07	High	High	High
High	Master Protein	O95197	Reticulon-3 [OS=Homo sapiens]	0	15.642	4	1	4	1	1032	112.5	4.96	21.88	0	100	13.64	135.5	164.5		4.11742e+07	4.99628e+07		32058963	31577414		High	High	High
High	Master Protein	Q09666	Neuroblast differentiation-associated protein AHNAK [OS=Homo sapiens]	0	15.626	4	5	9	5	5890	628.7	6.15	15.88	0	100	19.9	120.2	80.4	99.5	4.20588e+07	2.81322e+07	3.48081e+07	3.27477e+07	17780036	3.48081e+07	High	High	High
High	Master Protein	Q96KN2	Beta-Ala-His dipeptidase [OS=Homo sapiens]	0	15.4	7	2	3	2	507	56.7	5.3	12.72	0	100	6.29		143.3	156.7		1.12668e+07	12315448		7120839	12315448	Not Found	High	High
High	Master Protein	Q07021	Complement component 1 Q subcomponent-binding protein, mitochondrial [OS=Homo sapiens]	0	15.34	5	2	6	2	282	31.3	4.84	24.99	0	100	29.16	128.8	70.5	100.7	5.39688e+07	2.9542e+07	42175836	42021114	18671106	42175836	High	High	High
High	Master Protein	P07203	Glutathione peroxidase 1 [OS=Homo sapiens]	0	15.314	22	3	6	3	203	22.1	6.55	23.17	0	100	15.23	87.3	95.7	116.9	1.33315e+07	1.46139e+07	17843878	10380113	9236246	17843878	High	High	High
High	Master Protein	O94804	Serine/threonine-protein kinase 10 [OS=Homo sapiens]	0	15.109	4	3	7	3	968	112.1	6.95	16.63	0	100	11.37	87.5	109.6	102.9	1.29764e+07	1.62672e+07	1.52675e+07	1.01037e+07	1.02812e+07	1.52675e+07	High	High	High
High	Master Protein	Q00610	Clathrin heavy chain 1 [OS=Homo sapiens]	0	15.096	2	3	4	3	1675	191.5	5.69	9.79	0	100	68.87	78	44.8	177.2	7.84432e+06	4.50098e+06	17807084	6.10773e+06	2.8447e+06	17807084	High	Peak Found	High
High	Master Protein	P07384	Calpain-1 catalytic subunit [OS=Homo sapiens]	0	14.902	6	4	8	4	714	81.8	5.67	16.68	0	100	5.26	101.1	94.3	104.6	3.74944e+07	3.49738e+07	3.88183e+07	2.91938e+07	2.21041e+07	3.88183e+07	High	High	High
High	Master Protein	P01717	Immunoglobulin lambda variable 3-25 [OS=Homo sapiens]	0	14.779	37	3	9	3	112	12	4.5	32.65	0	100	6.58	107.5	95	97.5	1.71737e+08	1.51876e+08	155807381	133717609	9.59884e+07	155807381	High	High	High
High	Master Protein	P06310	Immunoglobulin kappa variable 2-30 [OS=Homo sapiens]	0	14.685	20	1	6	1	120	13.2	8.51	23.12	0	100	10.8	111.4	89.9	98.7	6.85348e+07	5.53208e+07	60728072	53362389	3.49638e+07	60728072	High	High	High
High	Master Protein	P09622	Dihydrolipoyl dehydrogenase, mitochondrial [OS=Homo sapiens]	0	14.376	11	3	4	3	509	54.1	7.85	10.7	0	100	61.73	94.7	41.1	164.2	3.64483e+06	1.58205e+06	6.32067e+06	2.83793e+06	999881	6.32067e+06	High	High	High
High	Master Protein	P10124	Serglycin [OS=Homo sapiens]	0	14.271	19	2	6	2	158	17.6	4.96	18.81	0	100	21.83	125	84.9	90.1	4.47254e+07	3.03651e+07	3.2222e+07	3.4824e+07	1.91913e+07	3.2222e+07	High	High	High
High	Master Protein	P05771-2	Isoform Beta-II of Protein kinase C beta type [OS=Homo sapiens]	0	14.258	8	5	7	5	673	77	7.02	6.73	0	100	49.78	149.3	100.9	49.8	2.04205e+07	1.37939e+07	6808133	1.58998e+07	8717974	6808133	High	High	High
High	Master Protein	P43304	Glycerol-3-phosphate dehydrogenase, mitochondrial [OS=Homo sapiens]	0	14.199	5	2	2	2	727	80.8	7.69	6.97	0	100	62.81		83.4	216.6		5.40909e+06	1.40535e+07		3418644	1.40535e+07	Not Found	High	High
High	Master Protein	P14543	Nidogen-1 [OS=Homo sapiens]	0	14.169	3	3	5	3	1247	136.3	5.29	13	0	100	38.27	68.9	142.7	88.4	2.17377e+07	4.50335e+07	27879306	16925369	28462015	27879306	High	High	High
High	Master Protein	Q9UHQ4	B-cell receptor-associated protein 29 [OS=Homo sapiens]	0	14.098	15	4	6	4	241	28.3	9.54	6.4	0	100	61.37	118.6	31.5	149.9	7.8193e+06	2.07436e+06	9.87912e+06	6.08824e+06	1.31103e+06	9.87912e+06	High	High	High
High	Master Protein	O14745	Na(+)/H(+) exchange regulatory cofactor NHE-RF1 [OS=Homo sapiens]	0	14.092	14	3	4	3	358	38.8	5.77	11.46	0	100	16.49	107.9	81	111	3.25063e+07	2.44064e+07	33429291	25309959	15425265	33429291	Peak Found	High	High
High	Master Protein	P78417	Glutathione S-transferase omega-1 [OS=Homo sapiens]	0	14.084	24	3	3	3	241	27.5	6.6	7.61	0	100	11.64	113	96.4	90.6	5.00741e+07	4.26922e+07	40143226	38988632	2.69822e+07	40143226	High	Peak Found	High
High	Master Protein	P18065	Insulin-like growth factor-binding protein 2 [OS=Homo sapiens]	0	14.06	8	1	4	1	325	34.8	7.5	9.75	0	100	15.82	117.8	87.6	94.6	1.59474e+07	1.18596e+07	12799362	12416952	7495513	12799362	High	High	Peak Found
High	Master Protein	P22695	Cytochrome b-c1 complex subunit 2, mitochondrial [OS=Homo sapiens]	0	14	11	3	3	3	453	48.4	8.63	5.79	0	100	60.58	214.3	85.7		6.11588e+06	2.44771e+06		4.76194e+06	1.547e+06		High	Peak Found	High
High	Master Protein	P50148	Guanine nucleotide-binding protein G(q) subunit alpha [OS=Homo sapiens]	0	13.68	9	2	3	2	359	42.1	5.68	7.79	0	100	50.29	76.5	65.7	157.7	7.6556e+06	6.57489e+06	1.57769e+07	5.96079e+06	4.15545e+06	1.57769e+07	Peak Found	High	High
High	Master Protein	Q15365	Poly(rC)-binding protein 1 [OS=Homo sapiens]	0	13.653	11	2	4	2	356	37.5	7.09	12.32	0	100	16.55	82	103.5	114.6	7.19389e+06	9.07621e+06	10049905	5601293	5736327	10049905	High	High	High
High	Master Protein	P48643	T-complex protein 1 subunit epsilon [OS=Homo sapiens]	0	13.567	6	2	4	2	541	59.6	5.66	12.78	0	100	38.82	123.6	55.2	121.2	9.19176e+06	4.10385e+06	9008449	7156871	2593706	9008449	High	High	High
High	Master Protein	P00488	Coagulation factor XIII A chain [OS=Homo sapiens]	0	13.474	8	3	6	3	732	83.2	6	14.83	0	100	8.8	91.8	109.3	98.8	2.86461e+07	3.41038e+07	30834844	22304333	21554207	30834844	High	High	High
High	Master Protein	P09211	Glutathione S-transferase P [OS=Homo sapiens]	0	13.454	17	2	4	2	210	23.3	5.64	5.27	0												High	Not Found	High
High	Master Protein	P01699	Immunoglobulin lambda variable 1-44 [OS=Homo sapiens]	0	13.331	43	2	5	1	117	12.2	5.17	5.35	0	100	5.6	99.2	106	94.9	5.05923e+06	5.40577e+06	4.83884e+06	3939204	3416542	4.83884e+06	High	Peak Found	High
High	Master Protein	P27918	Properdin [OS=Homo sapiens]	0	13.302	11	3	5	3	469	51.2	7.9	7.21	0	100	24.32	117.2	72.2	110.6	2.01181e+07	1.23862e+07	1.89805e+07	1.56643e+07	7.82833e+06	1.89805e+07	Peak Found	High	High
High	Master Protein	A0A0A0MS15	Immunoglobulin heavy variable 3-49 [OS=Homo sapiens]	0	13.211	17	4	10	1	119	13	8.62	20.21	0	100	8.81	100.6	108.5	90.9	9.11064e+06	9.82603e+06	8.23365e+06	7.09371e+06	6210231	8.23365e+06	High	High	Peak Found
High	Master Protein	O75954	Tetraspanin-9 [OS=Homo sapiens]	0	13.098	11	2	5	2	239	26.8	7.68	13.68	0	100	15.07	115.1	99.9	85	3.73436e+07	3.23846e+07	2.75695e+07	29076422	20467627	2.75695e+07	High	High	High
High	Master Protein	P29972	Aquaporin-1 [OS=Homo sapiens]	0	12.982	10	2	3	2	269	28.5	7.42	14.27	0	100	22.02	173.4	126.6		1.97458e+07	1.44257e+07		15374438	9117292		High	High	High
High	Master Protein	Q13464	Rho-associated protein kinase 1 [OS=Homo sapiens]	0	12.961	4	4	6	3	1354	158.1	5.9	13.02	0	100	21.81	101.8	77.3	120.8	7.26279e+06	5.51637e+06	8618864	5654935	3486447	8618864	Peak Found	High	High
High	Master Protein	Q9NQ79	Cartilage acidic protein 1 [OS=Homo sapiens]	0	12.804	3	2	6	2	661	71.4	5.12	10.25	0	100	17.8	105.3	80.1	114.5	3.16131e+07	2.4057e+07	3.43806e+07	2.46145e+07	1.52044e+07	3.43806e+07	High	High	High
High	Master Protein	P24593	Insulin-like growth factor-binding protein 5 [OS=Homo sapiens]	0	12.792	27	5	8	5	272	30.6	8.21	6.56	0	100	28.57	97.6	129.7	72.7	1.98746e+07	2.64174e+07	1.48122e+07	1.54747e+07	1.66963e+07	1.48122e+07	High	High	High
High	Master Protein	Q8NBJ4	Golgi membrane protein 1 [OS=Homo sapiens]	0	12.729	8	3	6	3	401	45.3	4.97	18.35	0	100	10.25	101.1	89.2	109.6	3.64549e+07	3.21597e+07	39510963	28384445	20325537	39510963	High	High	High
High	Master Protein	P20930	Filaggrin [OS=Homo sapiens]	0	12.674	4	3	4	3	4061	434.9	9.25	4.38	0	100	134.69	292.9		7.1	1.93654e+07		471770	1.50783e+07		471770	High	Not Found	Peak Found
High	Master Protein	Q13637	Ras-related protein Rab-32 [OS=Homo sapiens]	0	12.609	13	3	4	3	225	25	6.54	10.84	0	100	24.76	88.2	83.3	128.4	1.63388e+07	1.5433e+07	23789268	1.27217e+07	9.75392e+06	23789268	High	High	High
High	Master Protein	P30153	Serine/threonine-protein phosphatase 2A 65 kDa regulatory subunit A alpha isoform [OS=Homo sapiens]	0	12.608	5	2	5	2	589	65.3	5.11	12.49	0	100	18.53	84.4	95.1	120.5	1.06253e+07	1.19806e+07	1.51694e+07	8.27302e+06	7571960	1.51694e+07	High	High	High
High	Master Protein	P48735	Isocitrate dehydrogenase [NADP], mitochondrial [OS=Homo sapiens]	0	12.594	9	3	7	3	452	50.9	8.69	13.96	0	100	22.27	102.7	76.5	120.8	2.31513e+07	1.72334e+07	27214144	1.8026e+07	1.08918e+07	27214144	High	High	High
High	Master Protein	P25787	Proteasome subunit alpha type-2 [OS=Homo sapiens]	0	12.526	13	2	2	2	234	25.9	7.43	7.47	0	100	62.8	28.6	146.7	124.7	3.57848e+06	1.83506e+07	15609102	2.78627e+06	11597899	15609102	Peak Found	High	Peak Found
High	Master Protein	P30740	Leukocyte elastase inhibitor [OS=Homo sapiens]	0	12.293	15	4	6	4	379	42.7	6.28	12.31	0	100	32.11	96.1	70	133.9	1.56266e+07	1.13926e+07	2.1781e+07	12167113	7200309	2.1781e+07	High	High	High
High	Master Protein	P00915	Carbonic anhydrase 1 [OS=Homo sapiens]	0	12.275	9	2	3	2	261	28.9	7.12	13.86	0	100	29.8	117.8	65.6	116.6	1.71702e+07	9.55838e+06	1.69859e+07	1.3369e+07	6.04107e+06	1.69859e+07	High	High	Peak Found
High	Master Protein	P11226	Mannose-binding protein C [OS=Homo sapiens]	0	12.117	15	4	9	4	248	26.1	5.49	17.67	0	100	13.65	100.2	113.6	86.3	7.3837e+07	8.36972e+07	63580939	57490831	52898163	63580939	High	High	High
High	Master Protein	P29692	Elongation factor 1-delta [OS=Homo sapiens]	0	12.007	12	2	4	1	281	31.1	5.01	15.8	0	100	27.32	107.2	69.8	123	1.6194e+07	1.05442e+07	18579238	12608960	6664113	18579238	High	High	High
High	Master Protein	O43583	Density-regulated protein [OS=Homo sapiens]	0	11.786	22	2	3	2	198	22.1	5.3	7.43	0												High	Not Found	High
High	Master Protein	O75348	V-type proton ATPase subunit G 1 [OS=Homo sapiens]	0	11.704	26	3	4	3	118	13.7	8.79	5.08	0	100	28.65	98.7	72	129.3	1.86637e+07	1.36176e+07	2.44428e+07	14531874	8606593	2.44428e+07	High	Peak Found	High
High	Master Protein	P05165	Propionyl-CoA carboxylase alpha chain, mitochondrial [OS=Homo sapiens]	0	11.701	6	3	3	3	728	80	7.52	2.02	0	100		300			5.27956e+06			4.11076e+06			High	Not Found	High
High	Master Protein	P05452	Tetranectin [OS=Homo sapiens]	0	11.692	24	3	7	3	202	22.5	5.67	14.3	0	100	22.65	110.6	115.4	74	2.16391e+07	2.25841e+07	14478492	1.68486e+07	1.42735e+07	14478492	High	High	High
High	Master Protein	P31151	Protein S100-A7 [OS=Homo sapiens]	0	11.681	19	2	2	2	101	11.5	6.77	7.19	0	100	46.29	144.9	102.7	52.4	1.68443e+07	1.19393e+07	6.09467e+06	1.31152e+07	7.54583e+06	6.09467e+06	High	Peak Found	Peak Found
High	Master Protein	Q9H4X1	Regulator of cell cycle RGCC [OS=Homo sapiens]	0	11.581	23	2	4	2	137	14.6	4.75	11.12	0	100	37.79	142.5	70.1	87.4	3.82596e+07	1.88308e+07	23470029	2.97896e+07	11901384	23470029	Peak Found	High	High
High	Master Protein	P01709	Immunoglobulin lambda variable 2-8 [OS=Homo sapiens]	0	11.485	18	2	4	1	118	12.4	5.91	14.7	0	100	29.46	113.2	66.2	120.5	1.56573e+07	9.15951e+06	16663487	12191074	5.78898e+06	16663487	High	Peak Found	Peak Found
High	Master Protein	P61026	Ras-related protein Rab-10 [OS=Homo sapiens]	0	11.45	16	3	6	3	200	22.5	8.38	13.72	0	100	19.44	79.1	117.6	103.3	2.55072e+07	3.79027e+07	33285965	19860344	23955172	33285965	High	High	High
High	Master Protein	P01624	Immunoglobulin kappa variable 3-15 [OS=Homo sapiens]	0	11.433	26	2	4	2	115	12.5	5.19	11.39	0	100	22.69	126.2	86.2	87.6	2.69965e+07	1.84494e+07	18737574	21019943	1.16603e+07	18737574	High	High	High
High	Master Protein	P20810	Calpastatin [OS=Homo sapiens]	0	11.372	5	2	3	2	708	76.5	5.07	9.56	0	100	22.07	110.9	74.6	114.5	1.56672e+07	1.05399e+07	16179037	1.21988e+07	6.66143e+06	16179037	Peak Found	High	High
High	Master Protein	P00387	NADH-cytochrome b5 reductase 3 [OS=Homo sapiens]	0	11.29	10	2	3	2	301	34.2	7.59	6.68	0	100	84.39		60.5	239.5		3.37128e+06	13347941		2.13071e+06	13347941	Not Found	High	High
High	Master Protein	Q9BSJ8	Extended synaptotagmin-1 [OS=Homo sapiens]	0	11.23	3	2	3	2	1104	122.8	5.83	10.98	0	100	4.86	155.2	144.8		6.70255e+06	6.2568e+06		5.21873e+06	3.95441e+06		High	High	High
High	Master Protein	Q9H853	Putative tubulin-like protein alpha-4B [OS=Homo sapiens]	0	11.227	11	2	4	1	241	27.5	7.83	12.42	0	100				300			38375016			38375016	Not Found	Not Found	High
High	Master Protein	O43242	26S proteasome non-ATPase regulatory subunit 3 [OS=Homo sapiens]	0	11.07	7	2	2	2	534	60.9	8.44	5.99	0												High	Not Found	High
High	Master Protein	P30273	High affinity immunoglobulin epsilon receptor subunit gamma [OS=Homo sapiens]	0	11.029	30	3	5	3	86	9.7	7.12	7.6	0	100	37.48	94	65.9	140.1	7.95075e+07	5.56927e+07	1.18473e+08	61906006	35198813	1.18473e+08	High	High	High
High	Master Protein	P60174	Triosephosphate isomerase [OS=Homo sapiens]	0	11.009	11	2	3	2	249	26.7	6.9	7.5	0	100	66.64	175.9	73	51.1	2.02136e+07	8.38565e+06	5.87333e+06	15738681	5.29988e+06	5.87333e+06	High	High	High
High	Master Protein	Q02985	Complement factor H-related protein 3 [OS=Homo sapiens]	0	10.995	6	2	9	1	330	37.3	7.55	19.11	0	100				300			2551878			2551878	High	High	High
High	Master Protein	Q9NTJ5	Phosphatidylinositol-3-phosphatase SAC1 [OS=Homo sapiens]	0	10.984	5	3	6	3	587	66.9	7.12	16.01	0	100	25.78	89.2	81.4	129.4	3.93765e+07	3.59298e+07	5.71383e+07	30659226	2.27083e+07	5.71383e+07	High	High	High
High	Master Protein	P36957	Dihydrolipoyllysine-residue succinyltransferase component of 2-oxoglutarate dehydrogenase complex, mitochondrial [OS=Homo sapiens]	0	10.931	3	1	6	1	453	48.7	8.95	17.13	0	100	13.87	85.8	100.7	113.5	1.12297e+07	1.31771e+07	14856913	8.74364e+06	8.32819e+06	14856913	High	High	High
High	Master Protein	P13667	Protein disulfide-isomerase A4 [OS=Homo sapiens]	0	10.801	6	3	6	3	645	72.9	5.07	4.43	0	100	23.86	118.4	108.6	73	1.77195e+07	1.62491e+07	10932672	13796709	1.02697e+07	10932672	High	High	High
High	Master Protein	P18428	Lipopolysaccharide-binding protein [OS=Homo sapiens]	0	10.755	7	3	6	3	481	53.4	6.7	12.39	0	100	32.19	66.2	103.5	130.3	3.72137e+06	5.81979e+06	7323803	2.89753e+06	3.67821e+06	7323803	High	High	High
High	Master Protein	P33176	Kinesin-1 heavy chain [OS=Homo sapiens]	0	10.609	4	3	11	3	963	109.6	6.51	23.2	0	100	12.85	96.5	114.2	89.2	7.81822e+07	9.25042e+07	7.22577e+07	6.08741e+07	5.84643e+07	7.22577e+07	High	High	High
High	Master Protein	Q9NX63	MICOS complex subunit MIC19 [OS=Homo sapiens]	0	10.567	17	3	3	3	227	26.1	8.28	4.62	0	100	30.4	77.3	134.5	88.1	3.64203e+06	6.33569e+06	4.14897e+06	2835748	4.00427e+06	4.14897e+06	Peak Found	High	Peak Found
High	Master Protein	P12931	Proto-oncogene tyrosine-protein kinase Src [OS=Homo sapiens]	0	10.545	13	3	4	3	536	59.8	7.42	8.14	0	100	41.5	136.2	54.7	109.1	9.35623e+06	3.75788e+06	7.49609e+06	7284930	2375051	7.49609e+06	High	Peak Found	High
High	Master Protein	Q8TD19	Serine/threonine-protein kinase Nek9 [OS=Homo sapiens]	0	10.512	3	2	4	2	979	107.1	5.74	6.88	0	100	70.6	53.6	181.3	65.1	1.88192e+06	6.35841e+06	2283666	1.4653e+06	4.01863e+06	2283666	High	High	High
High	Master Protein	Q99961	Endophilin-A2 [OS=Homo sapiens]	0	10.425	14	3	3	3	368	41.5	5.43	6.86	0	100	19	121.5	85.4	93.1	1.9928e+07	1.40112e+07	1.52695e+07	15516326	8.85532e+06	1.52695e+07	High	Peak Found	High
High	Master Protein	P01700	Immunoglobulin lambda variable 1-47 [OS=Homo sapiens]	0	10.356	29	2	4	1	117	12.3	5.91	4.68	1	100	42.38	91.1	62.7	146.1	3.44105e+07	2.36929e+07	55170336	2.67927e+07	1.49743e+07	55170336	Peak Found	Peak Found	High
High	Master Protein	P05141	ADP/ATP translocase 2 [OS=Homo sapiens]	0	10.249	10	3	5	3	298	32.8	9.69	8.26	0	100	18.93	92.3	86.1	121.6	3.7823e+07	3.53065e+07	49828011	2.94496e+07	2.23143e+07	49828011	High	High	High
High	Master Protein	Q01433	AMP deaminase 2 [OS=Homo sapiens]	0	10.192	4	4	6	4	879	100.6	6.93	8.97	0	100	14.66	84	103.1	112.9	6.56666e+06	8.05248e+06	8.82024e+06	5.11292e+06	5.08931e+06	8.82024e+06	High	High	High
High	Master Protein	Q8N5K1	CDGSH iron-sulfur domain-containing protein 2 [OS=Homo sapiens]	0	10.128	21	2	2	2	135	15.3	9.61	6.6	0	100	34.36	61.7	110.2	128.1	4.567e+06	8.16041e+06	9483825	3.55595e+06	5157528	9483825	High	Peak Found	High
High	Master Protein	Q9P1F3	Costars family protein ABRACL [OS=Homo sapiens]	0	10.102	25	1	2	1	81	9.1	6.29	9.7	0	100	24.19	175.7		124.3	6.32682e+06		4.47858e+06	4926173		4.47858e+06	Peak Found	High	High
High	Master Protein	P01706	Immunoglobulin lambda variable 2-11 [OS=Homo sapiens]	0	9.902	18	2	4	1	119	12.6	7.24	12.77	0	100	34.9	115.7	60	124.3	9.63415e+06	4.99572e+06	10347506	7.50132e+06	3.15739e+06	10347506	Peak Found	Peak Found	High
High	Master Protein	Q9UII2	ATPase inhibitor, mitochondrial [OS=Homo sapiens]	0	9.86	26	4	9	4	106	12.2	9.35	21.85	0	100	14.35	107.3	83.5	109.3	6.16843e+07	4.80092e+07	62848537	4.80285e+07	30342671	62848537	High	High	High
High	Master Protein	Q9BXR6	Complement factor H-related protein 5 [OS=Homo sapiens]	0	9.707	10	4	7	4	569	64.4	7.06	12.52	0	100	12.15	87.7	100.3	112	1.84548e+07	2.11175e+07	23566580	1.43693e+07	13346668	23566580	High	High	High
High	Master Protein	P51884	Lumican [OS=Homo sapiens]	0	9.699	9	3	5	3	338	38.4	6.61	9.61	0	100	7.99	95.3	109.2	95.4	3.99416e+07	4.57612e+07	39979371	31099280	28921925	39979371	High	High	High
High	Master Protein	P07602	Prosaposin [OS=Homo sapiens]	0	9.693	6	3	4	3	524	58.1	5.17	5.13	0	100	30.85	125.8	65.8	108.4	1.50882e+07	7.89481e+06	1.29962e+07	1.17479e+07	4.98966e+06	1.29962e+07	High	High	High
High	Master Protein	P63167	Dynein light chain 1, cytoplasmic [OS=Homo sapiens]	0	9.642	25	1	3	1	89	10.4	7.4	7.94	0	100	11.84	106.3	107.3	86.3	1.5346e+07	1.54868e+07	12460204	11948677	9787960	12460204	Peak Found	High	High
High	Master Protein	P06312	Immunoglobulin kappa variable 4-1 [OS=Homo sapiens]	0	9.632	10	1	4	1	121	13.4	5.25	10.43	0	100	16.57	118.8	93.9	87.4	2.01266e+07	1.59087e+07	1.48045e+07	15670969	1.00546e+07	1.48045e+07	High	High	High
High	Master Protein	P78371	T-complex protein 1 subunit beta [OS=Homo sapiens]	0	9.527	7	2	2	2	535	57.5	6.46	6.38	0	100	31.68	136.4	78.9	84.7	1.21495e+07	7.02347e+06	7.54499e+06	9459855	4.43896e+06	7.54499e+06	High	Peak Found	Peak Found
High	Master Protein	O14818	Proteasome subunit alpha type-7 [OS=Homo sapiens]	0	9.522	13	3	4	3	248	27.9	8.46	2.21	0	100	102.19	14.9	213.3	71.8	727501	1.04421e+07	3.51553e+06	566446	6.59959e+06	3.51553e+06	Peak Found	High	High
High	Master Protein	P62258	14-3-3 protein epsilon [OS=Homo sapiens]	0	9.519	11	3	3	1	255	29.2	4.74	4.75	0												Not Found	Not Found	High
High	Master Protein	P07947	Tyrosine-protein kinase Yes [OS=Homo sapiens]	0	9.506	9	3	4	3	543	60.8	6.74	1.97	0	100	44.59	74.4	74.1	151.5	7.55791e+06	7.52455e+06	15385748	5.88473e+06	4.75565e+06	15385748	High	High	High
High	Master Protein	P14314	Glucosidase 2 subunit beta [OS=Homo sapiens]	0	9.494	8	3	4	3	528	59.4	4.41	4.55	0	100	37.35	143.1	79.5	77.4	1.6188e+07	8.99408e+06	8751704	1.26043e+07	5.68442e+06	8751704	High	High	Peak Found
High	Master Protein	O14618	Copper chaperone for superoxide dismutase [OS=Homo sapiens]	0	9.43	12	4	6	4	274	29	5.58	5.52	0	100	103.45	219	31.6	49.4	9.27732e+07	1.33974e+07	20904360	7.22349e+07	8.46738e+06	20904360	High	High	High
High	Master Protein	Q9BX68	Adenosine 5'-monophosphoramidase HINT2 [OS=Homo sapiens]	0	9.426	12	1	3	1	163	17.2	9.16	15.41	0	100	30.24	130.2	69.7	100.1	2.45555e+07	1.31494e+07	18882434	19119334	8310658	18882434	High	High	High
High	Master Protein	P15924	Desmoplakin [OS=Homo sapiens]	0	9.42	1	3	3	3	2871	331.6	6.81	5.18	0	100		300			1.10328e+07			8.59032e+06			High	Not Found	Not Found
High	Master Protein	Q9NVK5	FGFR1 oncogene partner 2 [OS=Homo sapiens]	0	9.368	15	2	2	2	253	29.4	6	3.52	0												Not Found	High	Not Found
High	Master Protein	P50990	T-complex protein 1 subunit theta [OS=Homo sapiens]	0	9.308	5	2	3	2	548	59.6	5.6	8.5	0	100	68.89	169.3	31.5	99.2	1.0739e+07	1.99854e+06	6295975	8361581	1.26311e+06	6295975	High	Peak Found	High
High	Master Protein	P20645	Cation-dependent mannose-6-phosphate receptor [OS=Homo sapiens]	0	9.275	8	2	2	2	277	31	5.83	4.78	0	100	38.74	88.2	68.6	143.3	1.07067e+07	8.32596e+06	1.74011e+07	8336463	5.26216e+06	1.74011e+07	Peak Found	Peak Found	High
High	Master Protein	O60925	Prefoldin subunit 1 [OS=Homo sapiens]	0	9.255	20	2	2	2	122	14.2	6.81	5.09	0	100	57.34	158.7	97.1	44.1	1.20107e+07	7.35153e+06	3.34058e+06	9.35175e+06	4.6463e+06	3.34058e+06	High	Peak Found	Peak Found
High	Master Protein	A0A0B4J2D5	Putative glutamine amidotransferase-like class 1 domain-containing protein 3B, mitochondrial [OS=Homo sapiens]	0	9.22	15	2	2	2	268	28.1	8.27	7.91	0	100		300			1.07062e+07			8336025			High	Not Found	Not Found
High	Master Protein	Q9Y6W5	Actin-binding protein WASF2 [OS=Homo sapiens]	0	9.197	9	2	4	2	498	54.3	5.53	11.51	0	100	72.93	61	54.9	184.1	1.74825e+06	1.57327e+06	5.27902e+06	1.36122e+06	994334	5.27902e+06	High	Peak Found	High
High	Master Protein	Q15836	Vesicle-associated membrane protein 3 [OS=Homo sapiens]	0	9.128	24	1	1	1	100	11.3	8.79	5.46	0	100	46.96	142	49.3	108.8	1.43555e+07	4.98295e+06	11000578	11177443	3.14931e+06	11000578	High	Peak Found	Peak Found
High	Master Protein	P11279	Lysosome-associated membrane glycoprotein 1 [OS=Homo sapiens]	0	9.127	4	2	3	2	417	44.9	8.75	6.49	0	100	31.99	132.1	68.2	99.7	2.59143e+07	1.33681e+07	1.95568e+07	20177346	8.4489e+06	1.95568e+07	High	Peak Found	High
High	Master Protein	P22352	Glutathione peroxidase 3 [OS=Homo sapiens]	0	9.003	15	3	5	3	226	25.5	8.13	14.79	0	100	3.69	98.2	104.2	97.6	5.8916e+07	6.25682e+07	58577381	45873095	39544256	58577381	High	High	High
High	Master Protein	P53801	Pituitary tumor-transforming gene 1 protein-interacting protein [OS=Homo sapiens]	0	8.995	14	2	4	2	180	20.3	8.79	8.67	0	100	17.77	120.5	90.6	88.9	2.36098e+07	1.77617e+07	17410884	18383014	11225738	17410884	High	High	High
High	Master Protein	O75390	Citrate synthase, mitochondrial [OS=Homo sapiens]	0	8.926	6	2	3	2	466	51.7	8.32	7.7	0	100	67.86	178.4	61	60.6	3.52668e+07	1.20624e+07	11991200	27459332	7623657	11991200	High	Peak Found	High
High	Master Protein	P60981	Destrin [OS=Homo sapiens]	0	8.925	18	3	3	2	165	18.5	7.85	1.93	0	100	3.82	145.9	154.1		2.90539e+06	3.06689e+06		2262186	1.93833e+06		High	High	Not Found
High	Master Protein	P42892	Endothelin-converting enzyme 1 [OS=Homo sapiens]	0	8.759	5	2	2	2	770	87.1	5.88	2.68	0	100				300			3.33703e+06			3.33703e+06	Not Found	Not Found	High
High	Master Protein	Q8TD55	Pleckstrin homology domain-containing family O member 2 [OS=Homo sapiens]	0	8.708	8	1	1	1	490	53.3	5.43	3.93	0	100				300			5.8061e+06			5.8061e+06	Not Found	Not Found	High
High	Master Protein	P61952	Guanine nucleotide-binding protein G(I)/G(S)/G(O) subunit gamma-11 [OS=Homo sapiens]	0	8.663	36	2	2	2	73	8.5	5.54	4.35	0	100	28.03	119.8	67.9	112.2	7.79047e+07	4.41629e+07	72965110	60657996	27911762	72965110	High	High	Peak Found
High	Master Protein	P61586	Transforming protein RhoA [OS=Homo sapiens]	0	8.645	12	2	3	2	193	21.8	6.1	7.97	0	100	34.68	94.7	68.3	137	4.41184e+06	3.17825e+06	6380014	3.43514e+06	2.00871e+06	6380014	High	Peak Found	High
High	Master Protein	P22234	Bifunctional phosphoribosylaminoimidazole carboxylase/phosphoribosylaminoimidazole succinocarboxamide synthetase [OS=Homo sapiens]	0	8.615	8	3	4	3	425	47	7.23	9.08	0	100	28.91	127.3	69.7	102.9	3.21906e+07	1.76282e+07	26016352	2.50642e+07	1.11414e+07	26016352	High	High	High
High	Master Protein	Q16698	2,4-dienoyl-CoA reductase [(3E)-enoyl-CoA-producing], mitochondrial [OS=Homo sapiens]	0	8.613	7	2	3	2	335	36	9.28	7.08	0	100				300			4.81657e+06			4.81657e+06	High	Not Found	High
High	Master Protein	P30203	T-cell differentiation antigen CD6 [OS=Homo sapiens]	0	8.568	4	2	2	2	668	71.8	4.92	1.9	0	100	22.91	103.7	120.9	75.5	6.30577e+06	7.35042e+06	4590123	4909786	4645600	4590123	High	High	Peak Found
High	Master Protein	P25788	Proteasome subunit alpha type-3 [OS=Homo sapiens]	0	8.467	15	4	6	4	255	28.4	5.33	6.45	0	100	56.83	34.9	125.5	139.7	3.48053e+06	1.25128e+07	1.39291e+07	2710006	7.90829e+06	1.39291e+07	Peak Found	High	High
High	Master Protein	Q16610	Extracellular matrix protein 1 [OS=Homo sapiens]	0	8.448	8	2	4	2	540	60.6	6.71	7.04	0	100	15.09	100.5	114.8	84.7	1.38377e+07	1.5817e+07	11662939	10774314	9996609	11662939	High	High	High
High	Master Protein	Q9Y6E0	Serine/threonine-protein kinase 24 [OS=Homo sapiens]	0	8.358	5	2	4	2	443	49.3	5.69	9.18	0	100	19.01	118	80.1	101.9	1.51094e+07	1.02601e+07	13045867	1.17645e+07	6.48454e+06	13045867	High	High	High
High	Master Protein	P01703	Immunoglobulin lambda variable 1-40 [OS=Homo sapiens]	0	8.353	25	1	2	1	118	12.3	5.74	5.48	0	100	13.54	114.7	88.1	97.2	7.62037e+06	5.85069e+06	6455137	5933355	3697739	6455137	Peak Found	High	High
High	Master Protein	P19971	Thymidine phosphorylase [OS=Homo sapiens]	0	8.263	6	2	2	2	482	49.9	5.53	5.5	0	100	15.76	166.7		133.3	3.95206e+06		3.15939e+06	3.07714e+06		3.15939e+06	Peak Found	Not Found	High
High	Master Protein	P61106	Ras-related protein Rab-14 [OS=Homo sapiens]	0	8.253	7	1	2	1	215	23.9	6.21	7.89	0	100	18.32	100.7	118	81.4	1.20995e+07	1.41827e+07	9781220	9420921	8963722	9781220	Peak Found	High	High
High	Master Protein	O75915	PRA1 family protein 3 [OS=Homo sapiens]	0	8.152	14	1	1	1	188	21.6	9.77	3.91	0												High	Not Found	Not Found
High	Master Protein	Q9HDC9	Adipocyte plasma membrane-associated protein [OS=Homo sapiens]	0	8.134	6	2	3	2	416	46.5	6.16	2.04	0	100	50.35	81.3	61.7	157	6.85402e+06	5.20413e+06	13244078	5.33666e+06	3.28911e+06	13244078	Peak Found	High	High
High	Master Protein	Q9NQC3	Reticulon-4 [OS=Homo sapiens]	0	8.116	2	1	3	1	1192	129.9	4.5	13.91	0	100	12.43	112.5	99.9	87.6	4.87281e+07	4.32569e+07	37962788	37940556	27339164	37962788	High	High	High
High	Master Protein	Q13103	Secreted phosphoprotein 24 [OS=Homo sapiens]	0	8.103	11	2	3	2	211	24.3	8.32	4.68	0	100	50.78	96.1	203.9		8.2365e+06	1.74647e+07		6413085	1.1038e+07		High	High	Not Found
High	Master Protein	Q9BV40	Vesicle-associated membrane protein 8 [OS=Homo sapiens]	0	7.976	23	2	2	2	100	11.4	7.34	3.59	0	100	19.44	94.5	83.9	121.6	1.43927e+07	1.2768e+07	1.85099e+07	1.12064e+07	8069618	1.85099e+07	High	Peak Found	High
High	Master Protein	Q96DZ9	CKLF-like MARVEL transmembrane domain-containing protein 5 [OS=Homo sapiens]	0	7.948	9	1	1	1	223	24.6	6.62	5.36	0	100	62.88	93.1	40.8	166	1.02654e+07	4.5005e+06	18301080	7.99281e+06	2.84439e+06	18301080	Peak Found	Peak Found	High
High	Master Protein	P59665	Neutrophil defensin 1 [OS=Homo sapiens]	0	7.905	20	3	7	3	94	10.2	6.99	13.73	0	100	10.84	109.8	88.3	101.9	1.26456e+08	1.01764e+08	1.17418e+08	98460804	6.4317e+07	1.17418e+08	High	High	High
High	Master Protein	P12109	Collagen alpha-1(VI) chain [OS=Homo sapiens]	0	7.891	4	2	4	2	1028	108.5	5.43	0	0	100	21.48	124.4	83.8	91.9	4.96679e+06	3.34599e+06	3669177	3.86723e+06	2.11472e+06	3669177	High	High	High
High	Master Protein	A0A0J9YXX1	Immunoglobulin heavy variable 5-10-1 [OS=Homo sapiens]	0	7.871	21	2	3	2	117	12.8	8.28	7.6	0	100	2.6	102.2	97.1	100.7	2.69513e+07	2.56199e+07	26568695	20984792	1.61923e+07	26568695	High	High	High
High	Master Protein	Q99497	Parkinson disease protein 7 [OS=Homo sapiens]	0	7.783	26	3	5	3	189	19.9	6.79	2.84	0	100	24.77	106.1	72.7	121.1	1.38773e+07	9.51006e+06	1.58345e+07	1.08051e+07	6.01053e+06	1.58345e+07	High	High	High
High	Master Protein	Q14677	Clathrin interactor 1 [OS=Homo sapiens]	0	7.752	5	2	4	2	625	68.2	6.42	2.31	0												High	High	High
High	Master Protein	P55735	Protein SEC13 homolog [OS=Homo sapiens]	0	7.7	8	1	1	1	322	35.5	5.48	4.78	0												Not Found	Not Found	High
High	Master Protein	P49368	T-complex protein 1 subunit gamma [OS=Homo sapiens]	0	7.666	9	3	3	3	545	60.5	6.49	3.51	0	100	18.35	86.2	120.8	93	5.6653e+06	7.94364e+06	6.11654e+06	4.41111e+06	5.02053e+06	6.11654e+06	Peak Found	High	High
High	Master Protein	P59768	Guanine nucleotide-binding protein G(I)/G(S)/G(O) subunit gamma-2 [OS=Homo sapiens]	0	7.622	28	2	4	2	71	7.8	7.99	10.54	0	100	27.84	74.5	95.9	129.7	6.95382e+06	8.95437e+06	12110531	5414372	5.65932e+06	12110531	High	High	High
High	Master Protein	P05154	Plasma serine protease inhibitor [OS=Homo sapiens]	0	7.58	7	1	3	1	406	45.6	9.26	19.8	0	100	6.1	96.5	107	96.5	3.34119e+07	3.70576e+07	33393264	26015124	23421048	33393264	High	High	High
High	Master Protein	Q15149	Plectin [OS=Homo sapiens]	0	7.543	1	3	3	3	4684	531.5	5.96	2.09	0	100	2.98	153.2		146.8	2.29566e+06		2.20095e+06	1.78744e+06		2.20095e+06	High	High	Peak Found
High	Master Protein	P08729	Keratin, type II cytoskeletal 7 [OS=Homo sapiens]	0	7.479	4	2	4	1	469	51.4	5.48	6.13	0	100	32.86	134.8	95.7	69.5	8.147e+06	5.78004e+06	4201291	6.3434e+06	3.65309e+06	4201291	Peak Found	High	Peak Found
High	Master Protein	P24534	Elongation factor 1-beta [OS=Homo sapiens]	0	7.472	15	2	3	1	225	24.7	4.67	6.84	0	100	12.34	89.3	97.2	113.5	9.2374e+06	1.00583e+07	11741831	7.19241e+06	6.35706e+06	11741831	High	Peak Found	High
High	Master Protein	A0FGR8	Extended synaptotagmin-2 [OS=Homo sapiens]	0	7.452	3	1	2	1	921	102.3	9.26	8.38	0	100	28.35	129.9	96.5	73.6	6.30981e+06	4.68396e+06	3.57293e+06	4.91293e+06	2.96035e+06	3.57293e+06	High	High	Peak Found
High	Master Protein	Q00765	Receptor expression-enhancing protein 5 [OS=Homo sapiens]	0	7.44	5	2	4	2	189	21.5	8.1	6.94	0	100	33.83	110	62.3	127.7	1.38693e+07	7.85317e+06	1.60971e+07	1.07989e+07	4963344	1.60971e+07	High	High	High
High	Master Protein	P18054	Polyunsaturated fatty acid lipoxygenase ALOX12 [OS=Homo sapiens]	0	7.378	6	2	2	2	663	75.6	6.21	6.12	0	100	30.01	134.6	83.3	82.1	3.61141e+07	2.23402e+07	2.2012e+07	2.81191e+07	14119442	2.2012e+07	Peak Found	Peak Found	High
High	Master Protein	Q5JSH3	WD repeat-containing protein 44 [OS=Homo sapiens]	0	7.316	3	2	2	2	913	101.3	5.45	3.87	0	100	12.47	108.6	85.7	105.7	6.22166e+06	4.90917e+06	6.05515e+06	4844300	3.10268e+06	6.05515e+06	High	Peak Found	High
High	Master Protein	P31146	Coronin-1A [OS=Homo sapiens]	0	7.307	13	2	2	2	461	51	6.68	4.46	0	100	29.24	128.3	69.9	101.8	7.49512e+07	4.08432e+07	59439908	58358348	25813670	59439908	Peak Found	Peak Found	High
High	Master Protein	Q4V328	GRIP1-associated protein 1 [OS=Homo sapiens]	0	7.252	5	2	2	2	841	95.9	5.11	2.84	0	100	102.81	42.5	218.7	38.8	4.25182e+06	2.18571e+07	3874043	3310545	1.38141e+07	3874043	Peak Found	High	High
High	Master Protein	P01880	Immunoglobulin heavy constant delta [OS=Homo sapiens]	0	7.221	6	2	4	2	430	47.5	7.44	7.16	0	100	8.91	110.2	95.6	94.1	2.81409e+07	2.44145e+07	24020797	21910982	15430417	24020797	High	High	High
High	Master Protein	P13598	Intercellular adhesion molecule 2 [OS=Homo sapiens]	0	7.193	6	2	4	2	275	30.6	7.43	9.98	0	100	3.69	99.5	103.9	96.6	5.82196e+07	6.07828e+07	56488170	45330807	38415806	56488170	High	High	High
High	Master Protein	Q0ZGT2	Nexilin [OS=Homo sapiens]	0	7.17	3	2	4	2	675	80.6	5.33	7.22	0	100	19.41	99.9	80.7	119.5	1.30471e+07	1.05352e+07	1.56049e+07	10158732	6.65841e+06	1.56049e+07	High	High	High
High	Master Protein	P50402	Emerin [OS=Homo sapiens]	0	7.061	13	2	2	2	254	29	5.5	0	0	100	4.69	105.4	96.8	97.9	1.25173e+10	1.14933e+10	11623304192	9746219008	7263998976	11623304192	High	Peak Found	High
High	Master Protein	O15231	Zinc finger protein 185 [OS=Homo sapiens]	0	7.057	7	2	3	2	689	73.5	7.01	6.09	0	100	27.06	124.1	70.7	105.2	5.15108e+06	2.93555e+06	4366866	4.01073e+06	1.85532e+06	4366866	High	Peak Found	High
High	Master Protein	P16150	Leukosialin [OS=Homo sapiens]	0	6.907	13	2	2	2	400	40.3	5.1	6.22	0	100	7.38	157.8		142.2	1.27047e+07		11445006	9892108		11445006	Peak Found	High	High
High	Master Protein	Q08554	Desmocollin-1 [OS=Homo sapiens]	0	6.851	3	2	2	2	894	99.9	5.43	2.4	0	100	108.89	223.6	58	18.3	1.55838e+07	4.04307e+06	1.27834e+06	1.21338e+07	2.5553e+06	1.27834e+06	High	Peak Found	Peak Found
High	Master Protein	Q12846	Syntaxin-4 [OS=Homo sapiens]	0	6.817	9	2	2	2	297	34.2	6.28	2.92	0	100	53.56	51.4	91.2	157.4	7.39302e+06	1.31127e+07	2.26434e+07	5756337	8287455	2.26434e+07	High	Peak Found	High
High	Master Protein	P61225	Ras-related protein Rap-2b [OS=Homo sapiens]	0	6.774	9	1	3	1	183	20.5	4.81	11.2	0	100	20.6	110.7	76.2	113	1.13654e+07	7.82534e+06	11597526	8849331	4945755	11597526	High	High	High
High	Master Protein	P22392	Nucleoside diphosphate kinase B [OS=Homo sapiens]	0	6.722	14	2	4	1	152	17.3	8.41	7.45	1	100	17.04	97.5	84.4	118.2	1.43769e+07	1.24431e+07	17427513	11194136	7864249	17427513	High	High	High
High	Master Protein	P04632	Calpain small subunit 1 [OS=Homo sapiens]	0	6.668	7	1	2	1	268	28.3	5.2	8.85	0	100	33.13	128.2	63.5	108.3	1.37061e+07	6.79094e+06	11584619	10671797	4291997	11584619	High	Peak Found	High
High	Master Protein	P32942	Intercellular adhesion molecule 3 [OS=Homo sapiens]	0	6.664	3	2	2	2	547	59.5	5.43	4.74	0	100	13.76	109.3	84.2	106.5	2.42347e+07	1.86704e+07	2.3624e+07	1.88696e+07	1.18001e+07	2.3624e+07	Peak Found	High	Peak Found
High	Master Protein	Q7Z434	Mitochondrial antiviral-signaling protein [OS=Homo sapiens]	0	6.65	8	1	1	1	540	56.5	5.52	4.38	0												Not Found	Not Found	High
High	Master Protein	P14317	Hematopoietic lineage cell-specific protein [OS=Homo sapiens]	0	6.636	6	3	3	2	486	54	4.81	3.33	0	100	27.4	130.1	76.4	93.5	1.06198e+07	6.23983e+06	7635647	8268748	3.94368e+06	7635647	High	High	Peak Found
High	Master Protein	P29144	Tripeptidyl-peptidase 2 [OS=Homo sapiens]	0	6.627	3	1	2	1	1249	138.3	6.32	2.41	0												Not Found	High	High
High	Master Protein	P04839	Cytochrome b-245 heavy chain [OS=Homo sapiens]	0	6.623	5	2	2	2	570	65.3	8.63	2.16	0	100	29.63	95.3	73	131.7	9.9165e+06	7.59802e+06	13705922	7.72117e+06	4.80209e+06	13705922	Peak Found	High	High
High	Master Protein	P04083	Annexin A1 [OS=Homo sapiens]	0	6.604	7	1	1	1	346	38.7	7.02	3.51	0	100	34.96	187.1	112.9		8.71305e+06	5.25884e+06		6.78414e+06	3.32368e+06		High	Peak Found	Not Found
High	Master Protein	P15531	Nucleoside diphosphate kinase A [OS=Homo sapiens]	0	6.596	17	2	2	1	152	17.1	6.19	2.79	0	100			300			1.62354e+06			1026106		Not Found	High	Not Found
High	Master Protein	Q9Y4L1	Hypoxia up-regulated protein 1 [OS=Homo sapiens]	0	6.575	2	1	3	1	999	111.3	5.22	6.75	0	100	31.63	124.8	64.4	110.9	3.29163e+06	1.69818e+06	2.92505e+06	2.56292e+06	1.07328e+06	2.92505e+06	High	High	High
High	Master Protein	O43149	Zinc finger ZZ-type and EF-hand domain-containing protein 1 [OS=Homo sapiens]	0	6.546	1	1	2	1	2961	330.9	5.95	5.76	0	100	9.31		159.9	140.1		3.38864e+06	2.9699e+06		2141682	2.9699e+06	Not Found	High	High
High	Master Protein	P01619	Immunoglobulin kappa variable 3-20 [OS=Homo sapiens]	0	6.515	28	2	4	1	116	12.5	4.96	10.1	0	100	10.34	107.7	88.2	104.1	7.21402e+07	5.9118e+07	69744456	56169660	37363648	69744456	High	High	High
High	Master Protein	Q14847	LIM and SH3 domain protein 1 [OS=Homo sapiens]	0	6.476	7	2	3	2	261	29.7	7.05	3.86	0	100	7.7	103.9	91.1	104.9	1.66947e+07	1.46352e+07	1.68516e+07	1.29988e+07	9249698	1.68516e+07	High	High	Peak Found
High	Master Protein	P05543	Thyroxine-binding globulin [OS=Homo sapiens]	0	6.471	6	3	5	3	415	46.3	6.3	4.25	0	100	25.25	71.1	117.9	110.9	5.1315e+06	8.50912e+06	8.00295e+06	3.99548e+06	5.37792e+06	8.00295e+06	High	High	Peak Found
High	Master Protein	P00740	Coagulation factor IX [OS=Homo sapiens]	0	6.43	6	2	3	2	461	51.7	5.47	4.05	0	100	15.74	103.6	82.8	113.6	1.69902e+07	1.3568e+07	18625741	13228853	8.57523e+06	18625741	High	High	Peak Found
High	Master Protein	P28066	Proteasome subunit alpha type-5 [OS=Homo sapiens]	0	6.318	18	2	3	2	241	26.4	4.79	9	0	100	65.11	28.1	116.9	155	1.87262e+06	7.7804e+06	10321793	1.45806e+06	4917353	10321793	High	High	High
High	Master Protein	Q9UGM5	Fetuin-B [OS=Homo sapiens]	0	6.29	8	1	2	1	382	42	6.83	2.16	0												High	High	Not Found
High	Master Protein	P04070	Vitamin K-dependent protein C [OS=Homo sapiens]	0	6.245	3	1	3	1	461	52	6.28	8.34	0	100	27.03	75.3	128.8	95.9	3.42461e+06	5.86315e+06	4.36366e+06	2666466	3.70562e+06	4.36366e+06	High	High	High
High	Master Protein	Q15005	Signal peptidase complex subunit 2 [OS=Homo sapiens]	0	6.242	12	1	3	1	226	25	8.47	0	0	100	41.18		193.7	106.3		1.96072e+06	1.07629e+06		1.23921e+06	1.07629e+06	High	High	Peak Found
High	Master Protein	P08238	Heat shock protein HSP 90-beta [OS=Homo sapiens]	0	6.184	6	2	2	2	724	83.2	5.03	5.1	0	100	42.91	123.8	125.7	50.5	6.43603e+06	6.53593e+06	2623335	5011208	4130828	2623335	High	Peak Found	High
High	Master Protein	P53814	Smoothelin [OS=Homo sapiens]	0	6.141	4	2	3	2	917	99	9.07	0	0	100	32.58	137.6	80.1	82.3	2.17329e+06	1.26534e+06	1.2997e+06	1.69217e+06	799718	1.2997e+06	High	Peak Found	High
High	Master Protein	P07195	L-lactate dehydrogenase B chain [OS=Homo sapiens]	0	6.1	9	3	5	3	334	36.6	6.05	7.09	0	100	38.63	128.9	56.1	114.9	2.21843e+07	9.6584e+06	1.978e+07	1.72731e+07	6.10428e+06	1.978e+07	High	High	High
High	Master Protein	P50995	Annexin A11 [OS=Homo sapiens]	0	6.035	3	1	1	1	505	54.4	7.65	3.07	0	100		300			4.08845e+06			3.18334e+06			High	Not Found	Not Found
High	Master Protein	P07900	Heat shock protein HSP 90-alpha [OS=Homo sapiens]	0	6.025	5	2	2	2	732	84.6	5.02	2.68	0	100	61.24	168.8	51.6	79.6	7.85443e+06	2.4003e+06	3.70104e+06	6115603	1.51703e+06	3.70104e+06	High	Peak Found	High
High	Master Protein	P58546	Myotrophin [OS=Homo sapiens]	0	6.01	23	2	5	2	118	12.9	5.52	10.28	0	100	18.95	104.9	79.1	116	2.71857e+07	2.05026e+07	30079452	2.11673e+07	1.2958e+07	30079452	High	High	High
High	Master Protein	P00390	Glutathione reductase, mitochondrial [OS=Homo sapiens]	0	6.01	2	1	1	1	522	56.2	8.5	3.26	0												Not Found	Not Found	High
High	Master Protein	O75083	WD repeat-containing protein 1 [OS=Homo sapiens]	0	5.996	5	3	4	3	606	66.2	6.65	4.24	0	100	29.45	101.9	69.6	128.4	1.97828e+07	1.35119e+07	24925097	15403205	8539738	24925097	High	High	High
High	Master Protein	O43312	Protein MTSS 1 [OS=Homo sapiens]	0	5.995	4	1	2	1	755	82.2	6.92	3.52	0	100	63.14	48.4	170.4	81.2	911064	3.20947e+06	1.52992e+06	709371	2.02844e+06	1.52992e+06	Peak Found	High	High
High	Master Protein	Q14BN4	Sarcolemmal membrane-associated protein [OS=Homo sapiens]	0	5.966	3	2	5	2	828	95.1	5.47	2.05	0	100	12.69	87.5	112.9	99.6	2.92489e+06	3.77302e+06	3.32978e+06	2.27737e+06	2.38462e+06	3.32978e+06	High	High	High
High	Master Protein	Q9C0C9	(E3-independent) E2 ubiquitin-conjugating enzyme [OS=Homo sapiens]	0	5.915	2	1	1	1	1292	141.2	5.12	5.48	0												Not Found	Not Found	High
High	Master Protein	P40763	Signal transducer and activator of transcription 3 [OS=Homo sapiens]	0	5.902	3	1	2	1	770	88	6.3	3.77	0	100	36.61	130.6	59.4	110	8.09376e+06	3.68383e+06	6.81635e+06	6301948	2.32825e+06	6.81635e+06	High	High	Peak Found
High	Master Protein	Q9H939	Proline-serine-threonine phosphatase-interacting protein 2 [OS=Homo sapiens]	0	5.889	12	3	5	3	334	38.8	8.48	6.49	0	100	33.56	75.9	85.8	138.3	1.29904e+07	1.46766e+07	23672368	1.01146e+07	9275869	23672368	High	High	High
High	Master Protein	Q9Y2Q3	Glutathione S-transferase kappa 1 [OS=Homo sapiens]	0	5.862	6	1	2	1	226	25.5	8.41	4.81	0												High	Not Found	High
High	Master Protein	Q14005	Pro-interleukin-16 [OS=Homo sapiens]	0	5.845	1	1	1	1	1332	141.7	8.06	2.81	0	100	11.35		138	162		3.84739e+06	4518764		2.43162e+06	4518764	Not Found	Peak Found	High
High	Master Protein	Q9H479	Fructosamine-3-kinase [OS=Homo sapiens]	0	5.827	6	1	3	1	309	35.1	7.55	9.55	0	100	41.94	148.2	72.2	79.6	9.40517e+06	4.57789e+06	5050312	7.32304e+06	2.89331e+06	5050312	High	High	High
High	Master Protein	Q16777	Histone H2A type 2-C [OS=Homo sapiens]	0	5.824	15	1	2	1	129	14	10.9	8.97	0	100	2.9	96.7	101.1	102.2	9.13167e+06	9.54952e+06	9648201	7.11008e+06	6.03547e+06	9648201	High	Peak Found	High
High	Master Protein	P20963	T-cell surface glycoprotein CD3 zeta chain [OS=Homo sapiens]	0	5.732	9	1	2	1	164	18.7	9.25	6.71	0	100	29.63	99.5	70.6	129.9	7.76142e+06	5.5081e+06	10130674	6043178	3.48122e+06	10130674	High	Peak Found	High
High	Master Protein	Q03518	Antigen peptide transporter 1 [OS=Homo sapiens]	0	5.66	3	1	1	1	748	80.9	7.31	2.57	0												Not Found	High	Not Found
High	Master Protein	A0A075B6H9	Immunoglobulin lambda variable 4-69 [OS=Homo sapiens]	0	5.604	22	1	2	1	119	12.8	6.51	0	0	100	32.73	115.3	184.7		1.6912e+06	2.70991e+06		1.3168e+06	1.71271e+06		Peak Found	High	Not Found
High	Master Protein	Q9NZN3	EH domain-containing protein 3 [OS=Homo sapiens]	0	5.584	2	1	3	1	535	60.8	6.57	8.49	0	100	42.23	85.1	67.3	147.7	9.28906e+06	7.34253e+06	16122102	7232630	4.64061e+06	16122102	High	High	High
High	Master Protein	O43324	Eukaryotic translation elongation factor 1 epsilon-1 [OS=Homo sapiens]	0	5.525	7	1	2	1	174	19.8	8.54	6.57	0	100	18.94	103.5	79.6	117	6.19203e+06	4.76144e+06	6.9999e+06	4.82123e+06	3009316	6.9999e+06	High	Peak Found	High
High	Master Protein	O00602	Ficolin-1 [OS=Homo sapiens]	0	5.519	4	1	1	1	326	35.1	6.86	3.01	0												Not Found	Not Found	High
High	Master Protein	B2RUZ4	Small integral membrane protein 1 [OS=Homo sapiens]	0	5.511	15	1	3	1	78	8.7	9.03	9.93	0	100	37.27	78.4	78.5	143	1.14359e+07	1.14547e+07	20858378	8904219	7.2396e+06	20858378	High	High	High
High	Master Protein	Q9NZT1	Calmodulin-like protein 5 [OS=Homo sapiens]	0	5.509	10	1	3	1	146	15.9	4.44	7.18	0	100	68.34	81.1	43.1	175.8	1.54836e+07	8.23647e+06	33582340	12055785	5.2056e+06	33582340	High	High	High
High	Master Protein	Q9BX67	Junctional adhesion molecule C [OS=Homo sapiens]	0	5.414	5	1	3	1	310	35	7.59	10.27	0	100	19.62	94.3	83.9	121.8	1.04126e+07	9.26304e+06	13455429	8107449	5854410	13455429	High	High	High
High	Master Protein	O60229	Kalirin [OS=Homo sapiens]	0	5.386	1	2	3	2	2986	340	6.07	2.5	0	100	74.32	183.3	40.6	76.1	9.10827e+06	2.01625e+06	3779701	7.09186e+06	1.27431e+06	3779701	High	High	Peak Found
High	Master Protein	O60268	Uncharacterized protein KIAA0513 [OS=Homo sapiens]	0	5.344	3	1	1	1	411	46.6	5.06	2.52	0	100	45.77	198.5	101.5		7.50751e+06	3.83647e+06		5845484	2.42472e+06		High	Peak Found	Not Found
High	Master Protein	Q9HCM2	Plexin-A4 [OS=Homo sapiens]	0	5.28	1	1	2	1	1894	212.3	6.86	5	0	100	12.52	114.4	93.8	91.8	6.46981e+06	5.30258e+06	5.19213e+06	5037514	3351328	5.19213e+06	High	High	Peak Found
High	Master Protein	P21291	Cysteine and glycine-rich protein 1 [OS=Homo sapiens]	0	5.259	8	1	2	1	193	20.6	8.57	6.73	0	100	5.09	101.9	103.9	94.2	1.98523e+07	2.02305e+07	18354672	15457332	12786052	18354672	High	High	Peak Found
High	Master Protein	O75947	ATP synthase subunit d, mitochondrial [OS=Homo sapiens]	0	5.249	11	1	3	1	161	18.5	5.3	7.11	0	100	11.4	97.3	112.5	90.2	9.33839e+06	1.08011e+07	8659009	7271039	6826491	8659009	High	High	High
High	Master Protein	Q86VP6	Cullin-associated NEDD8-dissociated protein 1 [OS=Homo sapiens]	0	5.23	1	1	2	1	1230	136.3	5.78	6.52	0	100	19.59	78.9	103.5	117.6	9.38971e+06	1.2326e+07	13997355	7310999	7790241	13997355	High	High	Peak Found
High	Master Protein	P13796	Plastin-2 [OS=Homo sapiens]	0	5.224	4	1	1	1	627	70.2	5.43	2.29	0												High	Not Found	Not Found
High	Master Protein	O95182	NADH dehydrogenase [ubiquinone] 1 alpha subcomplex subunit 7 [OS=Homo sapiens]	0	5.181	16	1	2	1	113	12.5	10.18	5.96	0	100	36.78	138	64.6	97.4	5.76081e+06	2.69686e+06	4.06364e+06	4.48547e+06	1.70446e+06	4.06364e+06	High	High	Peak Found
High	Master Protein	P0DP23	Calmodulin-1 [OS=Homo sapiens]	0	5.174	9	1	3	1	149	16.8	4.22	8.57	0	100	14.38	101.4	85	113.6	1.71029e+07	1.4339e+07	19173290	13316621	9062493	19173290	High	Peak Found	High
High	Master Protein	P07766	T-cell surface glycoprotein CD3 epsilon chain [OS=Homo sapiens]	0	5.172	8	1	1	1	207	23.1	6.76	4.07	0	100	21.83	117.9	75.7	106.4	7.18012e+06	4.60783e+06	6.47549e+06	5.59057e+06	2.91223e+06	6.47549e+06	Peak Found	Peak Found	High
High	Master Protein	P51692	Signal transducer and activator of transcription 5B [OS=Homo sapiens]	0	5.134	1	1	3	1	787	89.8	6.05	7.13	0	100	7.46	92.1	101	106.9	5.62856e+06	6.17168e+06	6.53438e+06	4382498	3900611	6.53438e+06	High	High	High
High	Master Protein	P68104	Elongation factor 1-alpha 1 [OS=Homo sapiens]	0	5.127	10	2	2	2	462	50.1	9.01	5.27	0	100	48.41		98.7	201.3		2.46351e+06	5028085		1.55698e+06	5028085	Not Found	Peak Found	High
High	Master Protein	A8MTJ3	Guanine nucleotide-binding protein G(t) subunit alpha-3 [OS=Homo sapiens]	0	5.123	6	2	3	1	354	40.3	6.01	6.8	0	100	80.63	93.2	23	183.8	2.07047e+07	5.10747e+06	40837136	16121015	3.22802e+06	40837136	High	Peak Found	High
High	Master Protein	O00233	26S proteasome non-ATPase regulatory subunit 9 [OS=Homo sapiens]	0	5.087	11	1	2	1	223	24.7	6.95	2.43	0												High	Not Found	High
High	Master Protein	Q8WWA1-3	Isoform 3 of Transmembrane protein 40 [OS=Homo sapiens]	0	5.065	22	2	2	1	157	17.5	5.17	2.49	0												High	Not Found	Not Found
High	Master Protein	P07339	Cathepsin D [OS=Homo sapiens]	0	5.058	3	1	1	1	412	44.5	6.54	3.1	0	100		300			3.72762e+06			2.90239e+06			High	Not Found	Not Found
High	Master Protein	Q8TF42	Ubiquitin-associated and SH3 domain-containing protein B [OS=Homo sapiens]	0	5.005	3	2	2	2	649	72.6	6.93	5.07	0	100	44.28	61.2	90.6	148.2	3.8363e+06	5.67619e+06	9.29179e+06	2.98701e+06	3.58745e+06	9.29179e+06	Peak Found	Peak Found	High
High	Master Protein	Q8NI99	Angiopoietin-related protein 6 [OS=Homo sapiens]	0	4.981	3	1	2	1	470	51.7	8.53	5.43	0	100	9.36	108.4	101.7	89.9	8.24224e+06	7.72781e+06	6.83549e+06	6.41755e+06	4884117	6.83549e+06	High	High	Peak Found
High	Master Protein	P13804	Electron transfer flavoprotein subunit alpha, mitochondrial [OS=Homo sapiens]	0	4.954	5	1	1	1	333	35.1	8.38	0	0												Not Found	Not Found	High
High	Master Protein	Q9HAV0	Guanine nucleotide-binding protein subunit beta-4 [OS=Homo sapiens]	0	4.948	10	2	3	2	340	37.5	6	3.66	0	100	9.02	103.2	89.8	107	9.5987e+06	8.35385e+06	9.95115e+06	7.47372e+06	5.27979e+06	9.95115e+06	High	Peak Found	High
High	Master Protein	P02786	Transferrin receptor protein 1 [OS=Homo sapiens]	0	4.948	2	1	2	1	760	84.8	6.61	4.32	0	100	25.73	101	73.8	125.2	1.44478e+06	1.0555e+06	1.79138e+06	1.12493e+06	667097	1.79138e+06	High	Peak Found	High
High	Master Protein	Q70J99	Protein unc-13 homolog D [OS=Homo sapiens]	0	4.884	1	1	2	1	1090	123.2	6.65	6.37	0	100	23.89	85	87.5	127.5	7.65245e+06	7.87534e+06	11483848	5.95834e+06	4.97736e+06	11483848	High	High	Peak Found
High	Master Protein	A0A0C4DH25	Immunoglobulin kappa variable 3D-20 [OS=Homo sapiens]	0	4.85	28	2	4	1	116	12.5	4.59	4.36	0	100	5.55	99.4	105.8	94.8	1.11763e+07	1.19033e+07	10661281	8702081	7.52308e+06	10661281	High	High	High
High	Master Protein	P11586	C-1-tetrahydrofolate synthase, cytoplasmic [OS=Homo sapiens]	0	4.832	1	1	1	1	935	101.5	7.3	1.97	0	100	58.37		88.1	211.9		2.609e+06	6276684		1648935	6276684	Not Found	Peak Found	High
High	Master Protein	Q15084	Protein disulfide-isomerase A6 [OS=Homo sapiens]	0	4.732	3	1	1	1	440	48.1	5.08	2.26	0	100	8.05	90.7	104.9	104.3	6.92903e+06	8.01678e+06	7971144	5.39507e+06	5.06675e+06	7971144	Peak Found	Peak Found	High
High	Master Protein	Q15369	Elongin-C [OS=Homo sapiens]	0	4.722	13	1	2	1	112	12.5	4.78	2.29	0	100	7.87	158.4		141.6	6.28838e+06		5.62515e+06	4896246		5.62515e+06	High	High	Peak Found
High	Master Protein	P02724	Glycophorin-A [OS=Homo sapiens]	0	4.702	20	1	1	1	150	16.3	5.47	3.53	0												Not Found	Not Found	High
High	Master Protein	O00592	Podocalyxin [OS=Homo sapiens]	0	4.7	2	1	1	1	558	58.6	5.49	2.11	0												Not Found	Not Found	High
High	Master Protein	O43169	Cytochrome b5 type B [OS=Homo sapiens]	0	4.686	11	1	3	1	150	16.7	4.97	4.66	0	100	33.94	80.4	80.5	139.2	2.12796e+07	2.13036e+07	36855884	16568655	13464250	36855884	High	High	High
High	Master Protein	Q8NDC0	MAPK-interacting and spindle-stabilizing protein-like [OS=Homo sapiens]	0	4.632	7	1	2	1	245	24.3	5.62	2.2	0												High	Not Found	High
High	Master Protein	P22061	Protein-L-isoaspartate(D-aspartate) O-methyltransferase [OS=Homo sapiens]	0	4.615	7	1	1	1	227	24.6	7.21	2.68	0	100				300			7384659			7384659	Not Found	Not Found	High
High	Master Protein	Q5D862	Filaggrin-2 [OS=Homo sapiens]	0	4.61	1	1	2	1	2391	247.9	8.31	2.14	0	100			300			1.54189e+06			974504		High	High	Not Found
High	Master Protein	Q8WWI5	Choline transporter-like protein 1 [OS=Homo sapiens]	0	4.499	2	1	1	1	657	73.3	8.6	2.38	0	100	33.15	185.2	114.8		7.55873e+06	4.68835e+06		5885361	2.96312e+06		Peak Found	High	Not Found
High	Master Protein	P22692	Insulin-like growth factor-binding protein 4 [OS=Homo sapiens]	0	4.481	9	1	2	1	258	27.9	7.15	5.31	0	100	62.97	83.2	216.8		718477	1.87179e+06		559419	1.18301e+06		Peak Found	High	High
High	Master Protein	Q9UBC2	Epidermal growth factor receptor substrate 15-like 1 [OS=Homo sapiens]	0	4.434	1	1	2	1	864	94.2	5.11	3.66	0	100	6.03	100.4	93.8	105.8	3.57744e+06	3.3412e+06	3.77045e+06	2.78546e+06	2.1117e+06	3.77045e+06	Peak Found	High	High
High	Master Protein	P60903	Protein S100-A10 [OS=Homo sapiens]	0	4.414	19	1	1	1	97	11.2	7.37	3.16	0	100	1.11	151.2		148.8	3.53575e+06		3480864	2753001		3480864	Peak Found	Not Found	High
High	Master Protein	Q9P289	Serine/threonine-protein kinase 26 [OS=Homo sapiens]	0	4.395	4	1	2	1	416	46.5	5.29	2.84	0	100		300			5.58787e+06			4350814			High	High	Not Found
High	Master Protein	P06681	Complement C2 [OS=Homo sapiens]	0	4.369	2	1	2	1	752	83.2	7.42	6.58	0	100	15.9	81.9	106.4	111.7	9.78107e+06	1.27042e+07	13343822	7.61571e+06	8.0293e+06	13343822	Peak Found	High	High
High	Master Protein	Q7LDG7	RAS guanyl-releasing protein 2 [OS=Homo sapiens]	0	4.367	6	2	2	2	609	69.2	7.8	1.76	0	100	150.05	273.3	13.4	13.3	1.20713e+08	5.93561e+06	5.87408e+06	9.3989e+07	3.75141e+06	5.87408e+06	High	High	Peak Found
High	Master Protein	Q16718	NADH dehydrogenase [ubiquinone] 1 alpha subcomplex subunit 5 [OS=Homo sapiens]	0	4.335	9	1	1	1	116	13.5	5.99	2.37	0	100	27.97	120.6	68.2	111.3	4.5566e+06	2.5755e+06	4205263	3.54785e+06	1.62776e+06	4205263	Peak Found	Peak Found	High
High	Master Protein	Q9P2E9	Ribosome-binding protein 1 [OS=Homo sapiens]	0	4.313	1	1	3	1	1410	152.4	8.6	6.9	0	100	135.26	256.2	20.1	23.7	3.40285e+07	2.67413e+06	3.14731e+06	26495216	1.6901e+06	3.14731e+06	High	High	High
High	Master Protein	Q9Y3Q8	TSC22 domain family protein 4 [OS=Homo sapiens]	0	4.312	8	1	2	1	395	41	7.21	0	0	100	20.15	121.9	96	82.2	1.60197e+06	1.26158e+06	1.08009e+06	1.24732e+06	797340	1.08009e+06	High	High	Peak Found
High	Master Protein	Q9H3U1-2	Isoform 2 of Protein unc-45 homolog A [OS=Homo sapiens]	0	4.268	1	1	3	1	929	101.6	6.06	8.08	0	100	20.61	118.1	77.6	104.4	2.19338e+07	1.44061e+07	19383702	17078070	9104892	19383702	High	High	High
High	Master Protein	O75396	Vesicle-trafficking protein SEC22b [OS=Homo sapiens]	0	4.254	10	1	2	1	215	24.7	8.51	2.58	0												High	Not Found	High
High	Master Protein	Q96CS3	FAS-associated factor 2 [OS=Homo sapiens]	0	4.249	4	1	2	1	445	52.6	5.62	4.97	0	100	11.64	162.3	137.7		4.43839e+06	3.76348e+06		3.45581e+06	2.37859e+06		High	Peak Found	High
High	Master Protein	Q07812	Apoptosis regulator BAX [OS=Homo sapiens]	0	4.195	11	1	1	1	192	21.2	5.22	2.09	0												High	Not Found	Not Found
High	Master Protein	P01705	Immunoglobulin lambda variable 2-23 [OS=Homo sapiens]	0	4.178	12	1	1	1	113	11.9	5.91	2.54	0	100	11.22	87.8	102.2	109.9	4.99831e+06	5.81725e+06	6255993	3.89178e+06	3.67661e+06	6255993	Peak Found	Peak Found	High
High	Master Protein	P42566	Epidermal growth factor receptor substrate 15 [OS=Homo sapiens]	0.001	4.17	2	1	1	1	896	98.6	4.64	2.14	0												High	Not Found	Not Found
High	Master Protein	Q9NQ75	Cas scaffolding protein family member 4 [OS=Homo sapiens]	0.001	4.17	2	1	2	1	786	87.1	7.08	6.22	0	100	19.07	87.6	90.5	122	5.46854e+06	5.64924e+06	7615724	4.2579e+06	3.57042e+06	7615724	Peak Found	High	High
High	Master Protein	Q5T2N8	ATPase family AAA domain-containing protein 3C [OS=Homo sapiens]	0.001	4.17	5	1	1	1	411	46.4	9.31	2.65	0												Not Found	Not Found	High
High	Master Protein	P50416	Carnitine O-palmitoyltransferase 1, liver isoform [OS=Homo sapiens]	0.001	4.166	2	1	1	1	773	88.3	8.65	2.25	0	100	27.74	84	83.9	132	4.29586e+06	4.29187e+06	6.75062e+06	3.34483e+06	2.71254e+06	6.75062e+06	High	Peak Found	Peak Found
High	Master Protein	P51659	Peroxisomal multifunctional enzyme type 2 [OS=Homo sapiens]	0.001	4.157	2	1	2	1	736	79.6	8.84	4.29	0	100	16.67	87.7	93.4	119	3.26187e+06	3.47361e+06	4426109	2.53975e+06	2.19538e+06	4426109	Peak Found	High	High
High	Master Protein	P11234	Ras-related protein Ral-B [OS=Homo sapiens]	0.001	4.156	8	1	1	1	206	23.4	6.62	1.73	0	100	11.24	106.1	87	106.9	3.50562e+06	2.87611e+06	3.53223e+06	2.72954e+06	1.81775e+06	3.53223e+06	Peak Found	Peak Found	High
High	Master Protein	P01817	Immunoglobulin heavy variable 2-5 [OS=Homo sapiens]	0.001	4.141	18	1	1	1	119	13.2	8.29	2.9	0												Not Found	High	Not Found
High	Master Protein	Q14008	Cytoskeleton-associated protein 5 [OS=Homo sapiens]	0.001	4.13	1	1	3	1	2032	225.4	7.8	2.18	0	100	39.94	192.4	107.6		5.18647e+06	2.90217e+06		4.03828e+06	1.83422e+06		High	High	High
High	Master Protein	Q9BSF0	Small membrane A-kinase anchor protein [OS=Homo sapiens]	0.001	4.124	14	1	1	1	95	11	4.87	3.72	0	100	0.86	150.9		149.1	7.29593e+06		7.20745e+06	5.68074e+06		7.20745e+06	Peak Found	Not Found	High
High	Master Protein	Q13347	Eukaryotic translation initiation factor 3 subunit I [OS=Homo sapiens]	0.001	4.076	3	1	1	1	325	36.5	5.64	0	0	100	14.21	165.1		134.9	4.65363e+06		3.8036e+06	3623399		3.8036e+06	Peak Found	Not Found	High
High	Master Protein	P31930	Cytochrome b-c1 complex subunit 1, mitochondrial [OS=Homo sapiens]	0.001	4.049	4	1	2	1	480	52.6	6.37	3.07	0												High	High	Not Found
High	Master Protein	P27816	Microtubule-associated protein 4 [OS=Homo sapiens]	0.001	3.997	1	1	1	1	1152	120.9	5.43	2.31	0	100	33.87	139	78.3	82.7	3.17957e+06	1.79005e+06	1.89172e+06	2.47567e+06	1.13134e+06	1.89172e+06	High	Peak Found	Peak Found
High	Master Protein	P51970	NADH dehydrogenase [ubiquinone] 1 alpha subcomplex subunit 8 [OS=Homo sapiens]	0.001	3.981	21	1	1	1	172	20.1	7.65	3.62	0	100		300			1.22389e+07			9529413			High	Not Found	Not Found
High	Master Protein	Q13011	Delta(3,5)-Delta(2,4)-dienoyl-CoA isomerase, mitochondrial [OS=Homo sapiens]	0.001	3.977	5	1	1	1	328	35.8	8	2.52	0	100	18.35	169.5	130.5		1.11492e+07	8.58817e+06		8680935	5.42788e+06		Peak Found	High	Not Found
High	Master Protein	P32119	Peroxiredoxin-2 [OS=Homo sapiens]	0.001	3.942	9	1	1	1	198	21.9	5.97	2.83	0	100	31.1	100.5	68.6	130.8	5.21271e+06	3.5597e+06	6784739	4058706	2.24979e+06	6784739	Peak Found	Peak Found	High
High	Master Protein	P08493	Matrix Gla protein [OS=Homo sapiens]	0.001	3.933	11	1	1	1	103	12.3	9.67	2.53	0	100	10.8	111.5	98.4	90.1	1.28619e+07	1.13527e+07	10390605	10014522	7.17509e+06	10390605	High	Peak Found	Peak Found
High	Master Protein	P13498	Cytochrome b-245 light chain [OS=Homo sapiens]	0.001	3.92	16	1	1	1	195	21	9.54	2.68	0												Not Found	Not Found	High
High	Master Protein	Q15582	Transforming growth factor-beta-induced protein ig-h3 [OS=Homo sapiens]	0.001	3.917	2	1	1	1	683	74.6	7.71	1.99	0												Not Found	Not Found	High
High	Master Protein	Q16602	Calcitonin gene-related peptide type 1 receptor [OS=Homo sapiens]	0.001	3.881	2	1	2	1	461	52.9	6.74	0	0	100		300			3.51257e+06			2734952			High	Not Found	High
High	Master Protein	P20618	Proteasome subunit beta type-1 [OS=Homo sapiens]	0.001	3.858	8	1	1	1	241	26.5	8.13	3.94	0	100	8.72		159.3	140.7		5.08607e+06	4.49516e+06		3.21449e+06	4.49516e+06	Not Found	Peak Found	High
High	Master Protein	P49407	Beta-arrestin-1 [OS=Homo sapiens]	0.001	3.852	9	2	2	2	418	47	6.2	0	0	100	41.02	146.3	68.3	85.3	3.74035e+06	1.7466e+06	2181236	2.9123e+06	1.10389e+06	2181236	Peak Found	High	Peak Found
High	Master Protein	P62491	Ras-related protein Rab-11A [OS=Homo sapiens]	0.001	3.784	6	1	2	1	216	24.4	6.57	4.33	0	100	9.73	102.6	89.2	108.2	9.37149e+06	8.15103e+06	9880928	7296814	5151599	9880928	Peak Found	High	High
High	Master Protein	P48444	Coatomer subunit delta [OS=Homo sapiens]	0.001	3.746	3	1	2	1	511	57.2	6.21	2.43	0	100	29.63	78.5	87.8	133.8	2.44634e+06	2.73653e+06	4.17193e+06	1.90476e+06	1.72954e+06	4.17193e+06	Peak Found	Peak Found	High
High	Master Protein	Q96T51	RUN and FYVE domain-containing protein 1 [OS=Homo sapiens]	0.001	3.711	3	1	1	1	708	79.8	5.74	2.03	0	100				300			8158848			8158848	Not Found	Not Found	High
High	Master Protein	Q9UNF1	Melanoma-associated antigen D2 [OS=Homo sapiens]	0.001	3.692	2	1	1	1	606	64.9	9.32	1.68	0	100	8.26	90.6	103.1	106.2	1.72934e+06	1.96796e+06	2.02678e+06	1.34649e+06	1.24379e+06	2.02678e+06	Peak Found	High	Peak Found
High	Master Protein	Q9Y265	RuvB-like 1 [OS=Homo sapiens]	0.001	3.646	2	1	1	1	456	50.2	6.42	1.92	0												High	Not Found	Not Found
High	Master Protein	Q9Y251	Heparanase [OS=Homo sapiens]	0.001	3.646	2	1	1	1	543	61.1	9.28	2.03	0	100		300			3.18549e+06			2.48028e+06			High	Not Found	Not Found
High	Master Protein	P80108	Phosphatidylinositol-glycan-specific phospholipase D [OS=Homo sapiens]	0.001	3.643	2	1	1	1	840	92.3	6.37	2.87	0	100	41.97	105.5		194.5	4.04578e+06		7.46002e+06	3150114		7.46002e+06	Peak Found	Not Found	High
High	Master Protein	Q8TCT8	Signal peptide peptidase-like 2A [OS=Homo sapiens]	0.003	3.584	3	1	1	1	520	58.1	8.32	0	0												Not Found	Not Found	High
High	Master Protein	Q9H4G4	Golgi-associated plant pathogenesis-related protein 1 [OS=Homo sapiens]	0.003	3.557	14	1	2	1	154	17.2	9.41	2.33	0												High	Not Found	High
High	Master Protein	Q8IZ83	Aldehyde dehydrogenase family 16 member A1 [OS=Homo sapiens]	0.003	3.526	1	1	1	1	802	85.1	6.79	1.95	0	100	33.79	131.5	64.3	104.1	5.6612e+06	2.76885e+06	4.48127e+06	4407915	1.74997e+06	4.48127e+06	Peak Found	High	Peak Found
High	Master Protein	Q9UBC5	Unconventional myosin-Ia [OS=Homo sapiens]	0.002	3.526	1	1	1	1	1043	118.3	9.31	2.28	0	100	10.94	109.5	102.5	88	5.3212e+06	4.97964e+06	4278222	4.14319e+06	3.14722e+06	4278222	High	Peak Found	Peak Found
High	Master Protein	P18084	Integrin beta-5 [OS=Homo sapiens]	0.002	3.525	2	1	2	1	799	88	6.06	0	0	100		300			1.23261e+06			959733			High	High	Not Found
High	Master Protein	O75563	Src kinase-associated phosphoprotein 2 [OS=Homo sapiens]	0.002	3.521	3	1	1	1	359	41.2	4.69	2.7	0	100	15.45	84.4	100.3	115.3	7.75108e+06	9.21317e+06	10587594	6.03513e+06	5822891	10587594	Peak Found	Peak Found	High
High	Master Protein	Q01813	ATP-dependent 6-phosphofructokinase, platelet type [OS=Homo sapiens]	0.002	3.501	1	1	1	1	784	85.5	7.55	2.03	0	100	13.33	110.1	84.9	105	5.70718e+06	4.40034e+06	5441699	4443716	2.78109e+06	5441699	Peak Found	High	Peak Found
High	Master Protein	Q00796	Sorbitol dehydrogenase [OS=Homo sapiens]	0.002	3.483	11	1	1	1	357	38.3	7.97	2.58	0												Not Found	Not Found	High
High	Master Protein	P23381	Tryptophan--tRNA ligase, cytoplasmic [OS=Homo sapiens]	0.002	3.467	3	1	1	1	471	53.1	6.23	2.19	0	100	30.9	117.2		182.8	2.41848e+06		3770657	1.88307e+06		3770657	High	Not Found	Peak Found
High	Master Protein	Q99627	COP9 signalosome complex subunit 8 [OS=Homo sapiens]	0.002	3.437	10	1	1	1	209	23.2	5.38	0	0												Not Found	Not Found	High
High	Master Protein	O15400	Syntaxin-7 [OS=Homo sapiens]	0.002	3.432	6	1	1	1	261	29.8	5.55	3.48	0	100	25.69	114	70.4	115.6	8.53913e+06	5.2679e+06	8.65597e+06	6.64872e+06	3.32941e+06	8.65597e+06	Peak Found	Peak Found	High
High	Master Protein	Q9P126	C-type lectin domain family 1 member B [OS=Homo sapiens]	0.002	3.425	6	1	1	1	229	26.6	8.5	1.82	0	100	38.86	117.8	55.4	126.8	9.82887e+06	4.62607e+06	10583480	7652935	2.92376e+06	10583480	Peak Found	High	Peak Found
High	Master Protein	P21281	V-type proton ATPase subunit B, brain isoform [OS=Homo sapiens]	0.002	3.415	2	1	1	1	511	56.5	5.81	1.9	0	100	13.88	164.7	135.3		3.13956e+06	2.57828e+06		2.44452e+06	1.62952e+06		High	Peak Found	Not Found
High	Master Protein	O60884	DnaJ homolog subfamily A member 2 [OS=Homo sapiens]	0.002	3.406	3	1	2	1	412	45.7	6.48	1.85	0	100	24.48	117.5	110.5	72	2.98283e+06	2.80371e+06	1.82839e+06	2.32249e+06	1.77199e+06	1.82839e+06	High	High	Peak Found
High	Master Protein	P28906	Hematopoietic progenitor cell antigen CD34 [OS=Homo sapiens]	0.002	3.391	2	1	2	1	385	40.7	7.37	3.52	0	100	11.07	112.2	97.2	90.6	3.07834e+06	2.66556e+06	2.48599e+06	2.39685e+06	1684681	2.48599e+06	High	Peak Found	High
High	Master Protein	Q13409	Cytoplasmic dynein 1 intermediate chain 2 [OS=Homo sapiens]	0.002	3.39	3	1	2	1	638	71.4	5.2	1.78	0	100		300			1.33895e+06			1.04253e+06			High	Not Found	High
High	Master Protein	O43493	Trans-Golgi network integral membrane protein 2 [OS=Homo sapiens]	0.002	3.385	4	1	1	1	437	45.9	5.63	0	0												Not Found	Not Found	High
High	Master Protein	Q4LDE5	Sushi, von Willebrand factor type A, EGF and pentraxin domain-containing protein 1 [OS=Homo sapiens]	0.002	3.383	0	1	1	1	3571	389.9	5.5	0	0												Not Found	Not Found	High
High	Master Protein	P19256	Lymphocyte function-associated antigen 3 [OS=Homo sapiens]	0.002	3.353	7	1	2	1	250	28.1	6.76	0	0	100		300			4.55534e+06			3.54687e+06			High	High	Not Found
High	Master Protein	P05160	Coagulation factor XIII B chain [OS=Homo sapiens]	0.002	3.344	2	1	2	1	661	75.5	6.39	5.19	0	100	33.14		114.9	185.1		6.5896e+06	10623033		4.16475e+06	10623033	High	Peak Found	High
High	Master Protein	Q9BS26	Endoplasmic reticulum resident protein 44 [OS=Homo sapiens]	0.002	3.34	2	1	1	1	406	46.9	5.26	0	0												Not Found	Not Found	High
High	Master Protein	Q8IVB4	Sodium/hydrogen exchanger 9 [OS=Homo sapiens]	0.002	3.315	2	1	2	1	645	72.5	6.21	0	0	100	46.69	199.5	100.5		2.78836e+06	1.40409e+06		2171066	887407		High	Peak Found	High
High	Master Protein	Q13045	Protein flightless-1 homolog [OS=Homo sapiens]	0.002	3.285	1	1	1	1	1269	144.7	6.05	0	0												Not Found	Not Found	High
High	Master Protein	P09326	CD48 antigen [OS=Homo sapiens]	0.002	3.281	5	1	1	1	243	27.7	8.07	0	0	100	20.52		128.2	171.8		2.08013e+06	2786222		1.31468e+06	2786222	Not Found	High	Peak Found
High	Master Protein	P31948	Stress-induced-phosphoprotein 1 [OS=Homo sapiens]	0.002	3.261	2	1	1	1	543	62.6	6.8	2.02	0												Not Found	Not Found	High
High	Master Protein	P53621	Coatomer subunit alpha [OS=Homo sapiens]	0.002	3.231	1	1	1	1	1224	138.3	7.66	2.07	0	100	8.07	109.1	93.6	97.3	9.75557e+06	8.37531e+06	8700805	7595866	5.29335e+06	8700805	Peak Found	High	Peak Found
High	Master Protein	Q9UHG3	Prenylcysteine oxidase 1 [OS=Homo sapiens]	0.002	3.23	2	1	2	1	505	56.6	6.18	3.82	0	100	70.56	75.2		224.8	2.27775e+06		6.81372e+06	1.7735e+06		6.81372e+06	High	Not Found	High
High	Master Protein	P06331	Immunoglobulin heavy variable 4-34 [OS=Homo sapiens]	0.002	3.23	9	1	3	1	123	13.8	9.33	5.81	0	100	25.13	80.3	128.3	91.4	3.00273e+06	4.79857e+06	3.41871e+06	2.33798e+06	3032784	3.41871e+06	High	High	High
High	Master Protein	Q15113	Procollagen C-endopeptidase enhancer 1 [OS=Homo sapiens]	0.002	3.226	3	1	1	1	449	47.9	7.43	0	0												Not Found	High	Not Found
High	Master Protein	P22748	Carbonic anhydrase 4 [OS=Homo sapiens]	0.002	3.205	4	1	1	1	312	35	7.83	2.61	0	100	12.59	113	87.8	99.2	3.80593e+06	2.95845e+06	3.34386e+06	2.96336e+06	1.8698e+06	3.34386e+06	Peak Found	High	Peak Found
High	Master Protein	O15372	Eukaryotic translation initiation factor 3 subunit H [OS=Homo sapiens]	0.002	3.192	5	1	2	1	352	39.9	6.54	0	0												High	Not Found	High
High	Master Protein	P04040	Catalase [OS=Homo sapiens]	0.002	3.183	3	1	1	1	527	59.7	7.39	0	0	100	56.79	148.9	37.7	113.4	7.83361e+06	1.98445e+06	5.96258e+06	6099392	1.25421e+06	5.96258e+06	High	Peak Found	Peak Found
High	Master Protein	P20701	Integrin alpha-L [OS=Homo sapiens]	0.002	3.161	2	1	1	1	1170	128.7	5.63	0	0												Not Found	Not Found	High
High	Master Protein	P67775	Serine/threonine-protein phosphatase 2A catalytic subunit alpha isoform [OS=Homo sapiens]	0.002	3.153	4	1	1	1	309	35.6	5.54	1.8	0												Not Found	Not Found	High
High	Master Protein	Q53TN4	Plasma membrane ascorbate-dependent reductase CYBRD1 [OS=Homo sapiens]	0.002	3.143	3	1	2	1	286	31.6	8.76	4.02	0	100	25.92	112.6	70.2	117.2	1.29185e+07	8.05289e+06	13448566	10058595	5.08957e+06	13448566	High	Peak Found	High
High	Master Protein	P42574	Caspase-3 [OS=Homo sapiens]	0.002	3.141	5	1	1	1	277	31.6	6.54	2.53	0	100	61.6		84.7	215.3		2.68896e+06	6838651		1.69947e+06	6838651	Not Found	Peak Found	High
High	Master Protein	O95674	Phosphatidate cytidylyltransferase 2 [OS=Homo sapiens]	0.002	3.141	4	1	1	1	445	51.4	7.09	1.99	0												Not Found	Not Found	High
High	Master Protein	Q06033	Inter-alpha-trypsin inhibitor heavy chain H3 [OS=Homo sapiens]	0.002	3.092	1	1	1	1	890	99.8	5.74	0	0	100	58.88		87.5	212.5		793459	1.92557e+06		501481	1.92557e+06	Not Found	Peak Found	High
High	Master Protein	P09669	Cytochrome c oxidase subunit 6C [OS=Homo sapiens]	0.002	3.083	11	1	2	1	75	8.8	10.39	4.13	0	100	7.02	92.1	102.5	105.4	1.62166e+07	1.80528e+07	18567642	12626535	11409698	18567642	High	High	Peak Found
High	Master Protein	P62879	Guanine nucleotide-binding protein G(I)/G(S)/G(T) subunit beta-2 [OS=Homo sapiens]	0.002	3.079	6	1	3	1	340	37.3	6	4.6	0	100	13.21	111.3	85.5	103.3	1.40375e+07	1.07826e+07	13029718	10929825	6814792	13029718	High	High	High
High	Master Protein	Q7L591	Docking protein 3 [OS=Homo sapiens]	0.002	3.054	3	2	2	2	496	53.3	7.77	1.96	0	100	39.78	140.2	60.6	99.2	6.43134e+06	2.78151e+06	4.55276e+06	5007556	1.75796e+06	4.55276e+06	Peak Found	Peak Found	High
High	Master Protein	Q5T5C0	Syntaxin-binding protein 5 [OS=Homo sapiens]	0.002	3.013	2	1	1	1	1151	127.5	7.28	0	0												Not Found	Not Found	High
High	Master Protein	P35443	Thrombospondin-4 [OS=Homo sapiens]	0.002	3.005	1	1	2	1	961	105.8	4.68	1.83	0	100	5.22	100.6	104.9	94.5	7.44768e+06	7.76091e+06	6992414	5798896	4.90503e+06	6992414	High	High	Peak Found
High	Master Protein	O14974	Protein phosphatase 1 regulatory subunit 12A [OS=Homo sapiens]	0.002	2.999	1	1	2	1	1030	115.2	5.4	4.52	0												Not Found	High	High
High	Master Protein	Q8TCJ2	Dolichyl-diphosphooligosaccharide--protein glycosyltransferase subunit STT3B [OS=Homo sapiens]	0.002	2.994	1	1	1	1	826	93.6	8.91	0	0	100	6.53	102.4	105	92.6	5.74335e+06	5.89197e+06	5195987	4471873	3.72383e+06	5195987	Peak Found	Peak Found	High
High	Master Protein	P22792	Carboxypeptidase N subunit 2 [OS=Homo sapiens]	0.002	2.99	4	1	1	1	545	60.5	5.99	0	0												High	Not Found	Not Found
High	Master Protein	Q14697	Neutral alpha-glucosidase AB [OS=Homo sapiens]	0.002	2.977	3	2	3	2	944	106.8	6.14	0	0	100	34.42		113.5	186.5		986075	1.62043e+06		623217	1.62043e+06	Not Found	High	High
High	Master Protein	P14927	Cytochrome b-c1 complex subunit 7 [OS=Homo sapiens]	0.003	2.942	7	2	4	2	111	13.5	8.78	4.51	0	100	31.25	118.4	63.9	117.7	2.42649e+07	1.30997e+07	24124099	18893113	8.27926e+06	24124099	High	Peak Found	High
High	Master Protein	P13164	Interferon-induced transmembrane protein 1 [OS=Homo sapiens]	0.003	2.931	17	1	3	1	125	14	7.93	0	0	100	3.39	146.4	153.6		1.11884e+07	1.17375e+07		8711469	7418288		High	High	High
High	Master Protein	P46940	Ras GTPase-activating-like protein IQGAP1 [OS=Homo sapiens]	0.003	2.915	0	1	1	1	1657	189.1	6.48	1.89	0	100				300			3.52226e+06			3.52226e+06	Not Found	Not Found	High
High	Master Protein	Q9UPN7	Serine/threonine-protein phosphatase 6 regulatory subunit 1 [OS=Homo sapiens]	0.004	2.895	4	1	1	1	881	96.7	4.55	0	0												Not Found	Not Found	High
High	Master Protein	P54920	Alpha-soluble NSF attachment protein [OS=Homo sapiens]	0.004	2.869	6	1	1	1	295	33.2	5.36	0	0												High	Not Found	Not Found
High	Master Protein	P80748	Immunoglobulin lambda variable 3-21 [OS=Homo sapiens]	0.004	2.868	14	1	1	1	117	12.4	5.29	0	0	100	54.74	97.3	46.7	156	1.57765e+07	7.56818e+06	25306468	12283840	4783228	25306468	Peak Found	Peak Found	High
High	Master Protein	Q15629	Translocating chain-associated membrane protein 1 [OS=Homo sapiens]	0.004	2.856	5	1	2	1	374	43	9.63	0	0	100	44.49	132.6	118	49.3	7.70584e+06	6.85855e+06	2.86571e+06	5999905	4.33473e+06	2.86571e+06	High	Peak Found	High
High	Master Protein	Q08431	Lactadherin [OS=Homo sapiens]	0.004	2.816	3	1	3	1	387	43.1	8.15	3.98	0	100	23.74	75.7	123.2	101.1	6.8885e+06	1.1205e+07	9202177	5363513	7081785	9202177	High	High	High
High	Master Protein	P50395	Rab GDP dissociation inhibitor beta [OS=Homo sapiens]	0.004	2.806	2	1	1	1	445	50.6	6.47	1.63	0	100	22.86	124	78.4	97.6	5.49154e+06	3.47399e+06	4324536	4275814	2.19563e+06	4324536	Peak Found	Peak Found	High
High	Master Protein	A2NJV5	Immunoglobulin kappa variable 2-29 [OS=Homo sapiens]	0.004	2.789	17	1	1	1	120	13.1	7.28	0	0	100	42.02	131.5	116.2	52.3	1.13286e+07	1.00049e+07	4504743	8820621	6323253	4504743	High	Peak Found	Peak Found
High	Master Protein	A1L3X0	Elongation of very long chain fatty acids protein 7 [OS=Homo sapiens]	0.004	2.777	3	1	1	1	281	33.3	9.26	1.76	0												Not Found	Not Found	High
High	Master Protein	P45974	Ubiquitin carboxyl-terminal hydrolase 5 [OS=Homo sapiens]	0.004	2.77	1	1	1	1	858	95.7	5.03	0	0	100	43.21	57.2	99.1	143.6	1.13637e+06	1.96766e+06	2.85175e+06	884799	1.2436e+06	2.85175e+06	Peak Found	Peak Found	High
High	Master Protein	P41240	Tyrosine-protein kinase CSK [OS=Homo sapiens]	0.004	2.744	2	1	1	1	450	50.7	7.06	2.16	0	100	28.51	117.1	67.1	115.8	6.27412e+06	3.59517e+06	6207201	4.88515e+06	2.27221e+06	6207201	Peak Found	Peak Found	High
High	Master Protein	Q99436	Proteasome subunit beta type-7 [OS=Homo sapiens]	0.004	2.743	3	1	1	1	277	29.9	7.68	2.47	0	100	63.94	32.6	159.7	107.7	2.30921e+06	1.13307e+07	7641477	1.798e+06	7161202	7641477	Peak Found	Peak Found	High
High	Master Protein	A6NMB1	Sialic acid-binding Ig-like lectin 16 [OS=Homo sapiens]	0.004	2.668	1	1	2	1	481	53	9.03	0	0	100	31.57	78	85.9	136.2	6.05443e+08	6.66656e+08	1.05737e+09	4.71409e+08	421338376	1.05737e+09	High	Peak Found	Peak Found
High	Master Protein	Q8N5J2	Ubiquitin carboxyl-terminal hydrolase MINDY-1 [OS=Homo sapiens]	0.004	2.652	3	1	1	1	469	51.7	4.86	1.88	0												High	Not Found	Not Found
High	Master Protein	P57721	Poly(rC)-binding protein 3 [OS=Homo sapiens]	0.004	2.651	4	1	1	1	371	39.4	8.07	1.65	0	100	30.18		118	182		3.48789e+06	5380540		2.20441e+06	5380540	Not Found	Peak Found	High
High	Master Protein	Q9UEY8	Gamma-adducin [OS=Homo sapiens]	0.004	2.647	4	1	1	1	706	79.1	6.32	2.19	0												High	Not Found	Not Found
High	Master Protein	P49006	MARCKS-related protein [OS=Homo sapiens]	0.004	2.638	7	1	2	1	195	19.5	4.67	3.66	0	100				300			2409091			2409091	High	Not Found	High
High	Master Protein	Q15019	Septin-2 [OS=Homo sapiens]	0.004	2.633	3	1	1	1	361	41.5	6.6	0	0	100	28.88	120.1	66.9	113	9.06735e+06	5.05082e+06	8527553	7.06e+06	3192208	8527553	High	Peak Found	Peak Found
High	Master Protein	Q9Y5S2	Serine/threonine-protein kinase MRCK beta [OS=Homo sapiens]	0.004	2.621	1	1	1	1	1711	194.2	6.37	0	0	100				300			5.83978e+06			5.83978e+06	Not Found	Not Found	High
High	Master Protein	Q9Y6A5	Transforming acidic coiled-coil-containing protein 3 [OS=Homo sapiens]	0.005	2.6	3	1	1	1	838	90.3	5.05	0	0	100		300			3.10258e+06			2415728			High	Not Found	Not Found
High	Master Protein	P11047	Laminin subunit gamma-1 [OS=Homo sapiens]	0.004	2.595	1	1	1	1	1609	177.5	5.12	0	0												Not Found	High	Not Found
High	Master Protein	P00505	Aspartate aminotransferase, mitochondrial [OS=Homo sapiens]	0.006	2.574	2	1	1	1	430	47.5	9.01	0	0	100	20.49	128.3		171.7	4.2899e+06		5743341	3.34019e+06		5743341	High	Not Found	Peak Found
High	Master Protein	A0A075B6I9	Immunoglobulin lambda variable 7-46 [OS=Homo sapiens]	0.006	2.57	8	1	2	1	117	12.5	7.2	3.75	0	100	25.8	110.7	70.6	118.7	4.79196e+07	3.05592e+07	51411792	37311076	19313970	51411792	High	Peak Found	High
High	Master Protein	P40227	T-complex protein 1 subunit zeta [OS=Homo sapiens]	0.006	2.563	2	1	1	1	531	58	6.68	1.73	0												Not Found	Not Found	High
High	Master Protein	Q8IVF6	Ankyrin repeat domain-containing protein 18A [OS=Homo sapiens]	0.006	2.549	1	1	3	1	992	115.5	7.83	4.3	0	100	28.52	83.4	83.7	132.9	1.35276e+07	1.35726e+07	21561822	10532808	8578160	21561822	High	High	High
High	Master Protein	P14406	Cytochrome c oxidase subunit 7A2, mitochondrial [OS=Homo sapiens]	0.005	2.529	12	1	1	1	83	9.4	9.76	1.66	0	100	16.27	117.4	97.4	85.2	9.65023e+06	8.00673e+06	7.00111e+06	7513844	5060399	7.00111e+06	Peak Found	High	Peak Found
High	Master Protein	A6NFX1	Sphingosine-1-phosphate transporter MFSD2B [OS=Homo sapiens]	0.005	2.522	4	1	1	1	504	53.7	8.81	0	0	100	1.72	148.2	151.8		3.29111e+06	3.37204e+06		2.56252e+06	2.13119e+06		High	Peak Found	Not Found
High	Master Protein	Q6PIZ9	T-cell receptor-associated transmembrane adapter 1 [OS=Homo sapiens]	0.005	2.517	14	1	1	1	186	21.2	5.43	0	0												High	Not Found	Not Found
High	Master Protein	P05023	Sodium/potassium-transporting ATPase subunit alpha-1 [OS=Homo sapiens]	0.005	2.514	1	1	3	1	1023	112.8	5.49	6.26	0	100			300			3.24352e+06			2.04997e+06		High	High	High
High	Master Protein	Q96HC4	PDZ and LIM domain protein 5 [OS=Homo sapiens]	0.005	2.512	5	1	1	1	596	63.9	8.21	2.1	0												Not Found	Not Found	High
High	Master Protein	Q14203	Dynactin subunit 1 [OS=Homo sapiens]	0.005	2.473	1	1	1	1	1278	141.6	5.81	0	0	100	21.23	124.5	86.8	88.7	7.6868e+06	5.36113e+06	5475040	5985082	3.38833e+06	5475040	High	Peak Found	Peak Found
High	Master Protein	Q9HC35	Echinoderm microtubule-associated protein-like 4 [OS=Homo sapiens]	0.005	2.468	2	1	1	1	981	108.8	6.4	2.03	0												Not Found	Not Found	High
High	Master Protein	Q16799	Reticulon-1 [OS=Homo sapiens]	0.005	2.467	1	1	1	1	776	83.6	4.69	0	0	100	37.56	108.2	59	132.8	3.28419e+06	1.79249e+06	4.03234e+06	2.55713e+06	1.13288e+06	4.03234e+06	Peak Found	Peak Found	High
High	Master Protein	P15170	Eukaryotic peptide chain release factor GTP-binding subunit ERF3A [OS=Homo sapiens]	0.005	2.453	3	1	1	1	499	55.7	5.62	0	0	100	30.15		182	118		5.11132e+06	3.31505e+06		3.23045e+06	3.31505e+06	Not Found	Peak Found	High
High	Master Protein	P30085	UMP-CMP kinase [OS=Homo sapiens]	0.005	2.432	8	1	1	1	196	22.2	5.57	0	0	100	27.69	126.1	70.9	103	3.70781e+06	2.08632e+06	3.02996e+06	2886970	1.31859e+06	3.02996e+06	High	Peak Found	Peak Found
High	Master Protein	Q6NYC8	Phostensin [OS=Homo sapiens]	0.008	2.354	2	1	1	1	613	67.9	5.4	0	0	100	20.81	127.9	172.1		2.67711e+06	3.60069e+06		2.08445e+06	2275701		Peak Found	High	Not Found
High	Master Protein	O95721	Synaptosomal-associated protein 29 [OS=Homo sapiens]	0.008	2.315	4	1	1	1	258	29	5.81	0	0	100	18.53	95.6	84.1	120.3	2.18842e+06	1.92546e+06	2.75559e+06	1.70394e+06	1.21692e+06	2.75559e+06	Peak Found	High	Peak Found
High	Master Protein	P19012	Keratin, type I cytoskeletal 15 [OS=Homo sapiens]	0.008	2.294	2	1	5	1	456	49.2	4.77	9.21	0	100	73.93	91.8	177.7	30.5	9.2203e+07	1.78566e+08	30687547	7.17909e+07	112856920	30687547	High	High	High
High	Master Protein	O43488	Aflatoxin B1 aldehyde reductase member 2 [OS=Homo sapiens]	0.008	2.259	3	1	1	1	359	39.6	7.17	0	0	100	32.14	99.4	132.4	68.2	4.83521e+06	6.4394e+06	3.31433e+06	3.76478e+06	4.06982e+06	3.31433e+06	Peak Found	High	Peak Found
High	Master Protein	Q9NST1	1-acylglycerol-3-phosphate O-acyltransferase PNPLA3 [OS=Homo sapiens]	0.008	2.252	3	1	3	1	481	52.8	6.7	0	0	100	18.5	110	78.7	111.4	1.54444e+07	1.10455e+07	15637183	12025268	6980938	15637183	High	High	High
High	Master Protein	Q16836	Hydroxyacyl-coenzyme A dehydrogenase, mitochondrial [OS=Homo sapiens]	0.008	2.242	2	1	1	1	314	34.3	8.85	1.92	0	100	29.45	133.7	79.3	87	1.03904e+07	6.16313e+06	6.75649e+06	8.09015e+06	3.89521e+06	6.75649e+06	Peak Found	High	Peak Found
High	Master Protein	P46109	Crk-like protein [OS=Homo sapiens]	0.008	2.235	3	1	2	1	303	33.8	6.74	1.7	0	100	12.23	101.2	111.6	87.2	5.20789e+06	5.73925e+06	4.48606e+06	4054960	3627309	4.48606e+06	High	High	Peak Found
High	Master Protein	Q96JJ7	Protein disulfide-isomerase TMX3 [OS=Homo sapiens]	0.008	2.194	3	1	1	1	454	51.8	4.91	0	0												Not Found	Not Found	High
High	Master Protein	P24557	Thromboxane-A synthase [OS=Homo sapiens]	0.008	2.15	2	1	1	1	533	60.5	7.62	2.01	0												Not Found	Not Found	High
High	Master Protein	Q13423	NAD(P) transhydrogenase, mitochondrial [OS=Homo sapiens]	0.009	2.09	1	1	1	1	1086	113.8	8.09	1.7	0	100	14.72	105.7	83.3	111.1	1.83283e+07	1.44501e+07	19265102	14270768	9132715	19265102	Peak Found	Peak Found	High
High	Master Protein	P07954	Fumarate hydratase, mitochondrial [OS=Homo sapiens]	0.009	2.087	1	1	1	1	510	54.6	8.76	1.95	0	100	39.64	115.2	55	129.8	2.40204e+06	1.14672e+06	2.70557e+06	1.87027e+06	724747	2.70557e+06	Peak Found	Peak Found	High
High	Master Protein	Q96IY4	Carboxypeptidase B2 [OS=Homo sapiens]	0.009	2.079	7	1	1	1	423	48.4	7.71	0	0												Not Found	High	Not Found
High	Master Protein	P17568	NADH dehydrogenase [ubiquinone] 1 beta subcomplex subunit 7 [OS=Homo sapiens]	0.01	2.052	7	1	1	1	137	16.4	8.92	0	0												High	Not Found	Not Found
High	Master Protein	P00742	Coagulation factor X [OS=Homo sapiens]	0.01	2.034	2	1	1	1	488	54.7	5.94	0	0	100	41.47	76.6	75.5	147.9	7.04643e+06	6.94513e+06	13601445	5486474	4389447	13601445	Peak Found	Peak Found	High
High	Master Protein	P01031	Complement C5 [OS=Homo sapiens]	0.01	2.022	0	1	1	1	1676	188.2	6.52	0	0	100	8.38	94.2	109.6	96.2	8.09101e+06	9.41314e+06	8.26106e+06	6299806	5.94928e+06	8.26106e+06	Peak Found	High	Peak Found
High	Master Protein	Q9ULE0	Protein WWC3 [OS=Homo sapiens]	0.01	2.004	1	1	1	1	1092	122.6	6.37	0	0	100	18.73	99.1	119.2	81.8	3.11801e+06	3.75099e+06	2573202	2.42774e+06	2.37069e+06	2573202	High	Peak Found	Peak Found
High	Master Protein	Q5T2S8	Outer dynein arm-docking complex subunit 2 [OS=Homo sapiens]	0.01	1.991	1	1	2	1	1044	115.6	7.77	3.78	0	100	20.85	90.3	85.7	123.9	1.00676e+07	9.55514e+06	13810789	7838837	6.03902e+06	13810789	High	Peak Found	High
High	Master Protein	Q16864	V-type proton ATPase subunit F [OS=Homo sapiens]	0.01	1.955	7	1	1	1	119	13.4	5.52	0	0	100				300			543469			543469	Not Found	Not Found	High
High	Master Protein	P10515	Dihydrolipoyllysine-residue acetyltransferase component of pyruvate dehydrogenase complex, mitochondrial [OS=Homo sapiens]	0.01	1.952	1	1	1	1	647	69	7.84	0	0	100	30.86	111.5	65.1	123.5	3.16843e+06	1.84905e+06	3509702	2.467e+06	1.16863e+06	3509702	Peak Found	Peak Found	High
High	Master Protein	O95292	Vesicle-associated membrane protein-associated protein B/C [OS=Homo sapiens]	0.01	1.946	3	1	2	1	243	27.2	7.3	2.13	0	100	19.4	78.6	116.5	104.9	2.18239e+06	3.2332e+06	2.91294e+06	1.69925e+06	2.04344e+06	2.91294e+06	Peak Found	High	High
Medium	Master Protein	Q96C01	Protein FAM136A [OS=Homo sapiens]	0.01	1.901	6	1	1	1	138	15.6	7.61	0	0	100	21.74	173.1		126.9	2.66057e+06		1.95166e+06	2.07157e+06		1.95166e+06	High	Not Found	Peak Found
Medium	Master Protein	Q96S15	GATOR complex protein WDR24 [OS=Homo sapiens]	0.01	1.898	2	1	2	1	790	88.2	6.52	3.48	0	100	11.24	106.1	87	106.9	3.50562e+06	2.87611e+06	3.53223e+06	2.72954e+06	1.81775e+06	3.53223e+06	High	High	Peak Found
Medium	Master Protein	Q9Y5K6	CD2-associated protein [OS=Homo sapiens]	0.012	1.897	2	1	1	1	639	71.4	6.4	0	0												High	Not Found	Not Found
Medium	Master Protein	P17612	cAMP-dependent protein kinase catalytic subunit alpha [OS=Homo sapiens]	0.015	1.845	2	1	1	1	351	40.6	8.79	0	0	100	1.8	98	101.4	100.6	2.50024e+06	2.58782e+06	2567593	1.94673e+06	1.63555e+06	2567593	Peak Found	Peak Found	High
Medium	Master Protein	Q04756	Hepatocyte growth factor activator [OS=Homo sapiens]	0.015	1.843	2	1	1	1	655	70.6	7.24	0	0	100		300			975815			759787			High	Not Found	Not Found
Medium	Master Protein	Q8WUM4	Programmed cell death 6-interacting protein [OS=Homo sapiens]	0.015	1.795	1	1	2	1	868	96	6.52	1.89	0	100	56.66	83	53.8	163.2	3.73679e+06	2.42069e+06	7.34669e+06	2.90953e+06	1.52992e+06	7.34669e+06	High	Peak Found	High
Medium	Master Protein	Q9NSB4	Keratin, type II cuticular Hb2 [OS=Homo sapiens]	0.018	1.72	1	1	1	1	513	56.6	6.74	1.86	0	100		300			9.35392e+06			7283133			High	Not Found	Not Found
Medium	Master Protein	P14151	L-selectin [OS=Homo sapiens]	0.018	1.691	5	1	1	1	372	42.2	6.6	0	0												Not Found	Not Found	High
Medium	Master Protein	P42858	Huntingtin [OS=Homo sapiens]	0.018	1.686	0	1	2	1	3142	347.4	6.2	0	0	100	68.92	39.7	175.1	85.3	2.09393e+06	9.24656e+06	4.50196e+06	1.63037e+06	5843993	4.50196e+06	High	High	Peak Found
Medium	Master Protein	P0DMM9	Sulfotransferase 1A3 [OS=Homo sapiens]	0.017	1.662	6	1	1	1	295	34.2	6.01	0	0												Not Found	High	Not Found
Medium	Master Protein	Q86WR7	Proline and serine-rich protein 2 [OS=Homo sapiens]	0.017	1.639	2	1	1	1	435	45.8	7.2	0	0	100			300			1.43142e+06			904686		Not Found	High	Not Found
Medium	Master Protein	P02743	Serum amyloid P-component [OS=Homo sapiens]	0.019	1.617	3	1	3	1	223	25.4	6.54	0	0	100	8.45	94.9	95.3	109.8	4.08428e+06	4.10254e+06	4722868	3.18009e+06	2.59288e+06	4722868	High	High	High
Medium	Master Protein	P55103	Inhibin beta C chain [OS=Homo sapiens]	0.019	1.613	4	1	1	1	352	38.2	7.11	0	0	100	17.93	96	84.4	119.6	5.04901e+06	4.4432e+06	6.29349e+06	3.93125e+06	2.80818e+06	6.29349e+06	High	Peak Found	Peak Found
Medium	Master Protein	P29122	Proprotein convertase subtilisin/kexin type 6 [OS=Homo sapiens]	0.02	1.604	1	1	1	1	969	106.4	7.68	0	0	100	42.07	96	60.1	143.9	3.98864e+06	2.49825e+06	5983292	3.10563e+06	1.57894e+06	5983292	Peak Found	Peak Found	High
Medium	Master Protein	O00264	Membrane-associated progesterone receptor component 1 [OS=Homo sapiens]	0.021	1.591	4	1	1	1	195	21.7	4.7	2.04	0	100				300			5.73991e+06			5.73991e+06	Not Found	Not Found	High
Medium	Master Protein	P17252	Protein kinase C alpha type [OS=Homo sapiens]	0.023	1.565	2	1	1	1	672	76.7	7.05	0	0												High	Not Found	Not Found
Medium	Master Protein	O15055	Period circadian protein homolog 2 [OS=Homo sapiens]	0.024	1.547	1	1	2	1	1255	136.5	6.47	2.08	0	100	53.66	39.8	142.8	117.4	2.84255e+06	1.01982e+07	8379156	2.21326e+06	6.44543e+06	8379156	High	Peak Found	High
Medium	Master Protein	Q8WWZ8	Oncoprotein-induced transcript 3 protein [OS=Homo sapiens]	0.024	1.536	2	1	1	1	545	60	5.58	0	0												Not Found	High	Not Found
Medium	Master Protein	Q96AP4	Zinc finger-containing ubiquitin peptidase 1 [OS=Homo sapiens]	0.024	1.531	2	1	3	1	578	65.9	6.49	0	0	100	31.12	71.6	95.1	133.3	2.49666e+07	3.31395e+07	46453156	19439414	20944760	46453156	High	High	High
Medium	Master Protein	Q92954	Proteoglycan 4 [OS=Homo sapiens]	0.026	1.494	1	1	2	1	1404	151	9.51	0	0	100		300			3.26725e+06			2.54394e+06			High	Not Found	High
Medium	Master Protein	Q96RT6	cTAGE family member 2 [OS=Homo sapiens]	0.026	1.474	2	1	1	1	745	85.2	6.16	0	0	100		300			3.52622e+06			2.74558e+06			High	Not Found	Not Found
Medium	Master Protein	Q16778	Histone H2B type 2-E [OS=Homo sapiens]	0.026	1.45	9	1	1	1	126	13.9	10.32	0	0												Not Found	Not Found	High
Medium	Master Protein	Q99467	CD180 antigen [OS=Homo sapiens]	0.027	1.448	2	1	3	1	661	74.1	6.43	8.71	0	100	17.83	79.4	109.3	111.3	6.12811e+07	8.42958e+07	85830816	47714580	53276496	85830816	High	High	High
Medium	Master Protein	Q05655	Protein kinase C delta type [OS=Homo sapiens]	0.027	1.445	3	1	1	1	676	77.5	7.75	0	0												High	Not Found	Not Found
Medium	Master Protein	P25786	Proteasome subunit alpha type-1 [OS=Homo sapiens]	0.027	1.445	5	1	2	1	263	29.5	6.61	0	0	100			300			3.43297e+06			2.1697e+06		High	High	Not Found
Medium	Master Protein	P18031	Tyrosine-protein phosphatase non-receptor type 1 [OS=Homo sapiens]	0.027	1.418	2	1	2	1	435	49.9	6.27	2.06	0	100	16.86	97.8	84.4	117.9	5.67408e+06	4.89661e+06	6.841e+06	4417941	3.09474e+06	6.841e+06	High	Peak Found	High
Medium	Master Protein	Q8NG06	E3 ubiquitin-protein ligase TRIM58 [OS=Homo sapiens]	0.027	1.408	3	1	1	1	486	54.7	6.19	0	0												High	Not Found	Not Found
Medium	Master Protein	Q8IYF3	Testis-expressed protein 11 [OS=Homo sapiens]	0.027	1.408	1	1	1	1	940	107.8	5.16	0	0	100	53.15	87.8	54	158.2	4.19941e+06	2.58582e+06	7570217	3.26974e+06	1.63429e+06	7570217	Peak Found	Peak Found	High
Medium	Master Protein	O95816	BAG family molecular chaperone regulator 2 [OS=Homo sapiens]	0.027	1.392	5	1	1	1	211	23.8	6.7	0	0												Not Found	High	Not Found
Medium	Master Protein	A0A0B4J1U7	Immunoglobulin heavy variable 6-1 [OS=Homo sapiens]	0.027	1.387	6	1	3	1	121	13.5	9.2	0	0	100	12.52	113.9	89.5	96.6	1.05984e+07	8.33225e+06	8.99091e+06	8.25207e+06	5.26613e+06	8.99091e+06	High	Peak Found	High
Medium	Master Protein	A2RTX5	Threonine--tRNA ligase 2, cytoplasmic [OS=Homo sapiens]	0.027	1.329	2	1	3	1	802	92.6	6.05	4.14	0	100	18.06	120.6	92.4	87	1.69115e+07	1.29561e+07	12196277	13167569	8188514	12196277	High	High	High
Medium	Master Protein	A0A075B6T7	T cell receptor alpha variable 6 [OS=Homo sapiens]	0.027	1.32	11	1	1	1	132	15.4	9.1	2.06	0	100		300			2.62304e+07			20423464			High	Not Found	Not Found
Medium	Master Protein	O15144	Actin-related protein 2/3 complex subunit 2 [OS=Homo sapiens]	0.027	1.318	4	1	1	1	300	34.3	7.36	0	0												High	Not Found	Not Found
Medium	Master Protein	P51811	Endoplasmic reticulum membrane adapter protein XK [OS=Homo sapiens]	0.027	1.315	4	1	2	1	444	50.9	8.25	0	0												High	Not Found	High
Medium	Master Protein	Q8TC12	Retinol dehydrogenase 11 [OS=Homo sapiens]	0.032	1.308	5	1	1	1	318	35.4	8.82	0	0	100	25.31	128.3	79.4	92.3	6.69012e+06	4.1429e+06	4.81577e+06	5.20905e+06	2618385	4.81577e+06	Peak Found	Peak Found	High
Medium	Master Protein	P04844	Dolichyl-diphosphooligosaccharide--protein glycosyltransferase subunit 2 [OS=Homo sapiens]	0.033	1.291	1	1	1	1	631	69.2	5.69	0	0	100	33.86	72.1	137.7	90.2	886384	1.692e+06	1.10852e+06	690154	1.06938e+06	1.10852e+06	Peak Found	Peak Found	High
Medium	Master Protein	Q15431	Synaptonemal complex protein 1 [OS=Homo sapiens]	0.036	1.259	1	1	1	1	976	114.1	5.96	0	0	100	47.43	99.7		200.3	2.77115e+06		5.56828e+06	2.15767e+06		5.56828e+06	High	Not Found	Peak Found
Medium	Master Protein	Q9H425	Uncharacterized protein C1orf198 [OS=Homo sapiens]	0.036	1.259	5	1	1	1	327	36.3	5.72	0	0	100				300			1.48608e+06			1.48608e+06	Not Found	Not Found	High
Medium	Master Protein	Q15746	Myosin light chain kinase, smooth muscle [OS=Homo sapiens]	0.036	1.252	1	1	1	1	1914	210.6	6.15	0	0												Not Found	High	Not Found
Medium	Master Protein	P50993	Sodium/potassium-transporting ATPase subunit alpha-2 [OS=Homo sapiens]	0.036	1.221	1	1	1	1	1020	112.2	5.66	0	0												Not Found	High	Not Found
Medium	Master Protein	P09497	Clathrin light chain B [OS=Homo sapiens]	0.045	1.193	3	1	2	1	229	25.2	4.64	0	0	100	51.7	204.8	95.2		6.23028e+06	2.89446e+06		4851010	1.82935e+06		Peak Found	High	High
Medium	Master Protein	A6NHR9	Structural maintenance of chromosomes flexible hinge domain-containing protein 1 [OS=Homo sapiens]	0.045	1.183	0	1	1	1	2005	226.2	7.3	0	0	100	3.88	102.9	101.5	95.6	7.4607e+06	7.36079e+06	6.93083e+06	5.80904e+06	4.65216e+06	6.93083e+06	Peak Found	Peak Found	High
Medium	Master Protein	Q9UBS4	DnaJ homolog subfamily B member 11 [OS=Homo sapiens]	0.045	1.18	3	1	1	1	358	40.5	6.18	0	0												Not Found	Not Found	High
Low	Master Protein	P50151	Guanine nucleotide-binding protein G(I)/G(S)/G(O) subunit gamma-10 [OS=Homo sapiens]	0.054	1.152	26	1	1	1	68	7.2	7.85	2.12	0												High	Not Found	Not Found
Low	Master Protein	Q14687	Genetic suppressor element 1 [OS=Homo sapiens]	0.054	1.149	1	1	2	1	1217	136.1	7.74	0	0	100	6.69	157.1	142.9		8.4301e+06	7.6682e+06		6.56383e+06	4846442		High	High	Not Found
Low	Master Protein	P04278	Sex hormone-binding globulin [OS=Homo sapiens]	0.054	1.131	1	1	1	1	402	43.8	6.71	1.63	0	100	54.86	103.9	43.3	152.8	4.55134e+06	1.89503e+06	6690124	3.54375e+06	1.19769e+06	6690124	Peak Found	Peak Found	High
Low	Master Protein	Q9Y5F7	Protocadherin gamma-C4 [OS=Homo sapiens]	0.055	1.128	2	1	2	1	938	101.2	5.35	0	0	100	79.03	67	42.8	190.2	4.45643e+06	2.84704e+06	12647015	3469859	1.79938e+06	12647015	High	Peak Found	High
Low	Master Protein	P33240	Cleavage stimulation factor subunit 2 [OS=Homo sapiens]	0.056	1.128	3	1	1	1	577	60.9	6.83	0	0												Not Found	Not Found	High
Low	Master Protein	Q6DD88	Atlastin-3 [OS=Homo sapiens]	0.055	1.117	5	1	1	1	541	60.5	5.66	0	0												High	Not Found	Not Found
Low	Master Protein	Q9BQI4	Coiled-coil domain-containing protein 3 [OS=Homo sapiens]	0.055	1.117	3	1	1	1	270	30.7	8.69	1.9	0	100	97.03	56.9	31.9	211.1	7.06906e+06	3.96542e+06	26206852	5.5041e+06	2.50622e+06	26206852	Peak Found	Peak Found	High
Low	Master Protein	Q96DT5	Dynein axonemal heavy chain 11 [OS=Homo sapiens]	0.056	1.112	0	1	3	1	4516	520	6.44	0	0	100	8.24	101.8	91	107.2	1.08682e+07	9.71779e+06	11446656	8462165	6.14182e+06	11446656	High	High	High
Low	Master Protein	P82094	TATA element modulatory factor [OS=Homo sapiens]	0.056	1.111	1	1	4	1	1093	122.8	4.92	5.87	0	100	25.64	86.8	129.6	83.6	2.48328e+08	3.70599e+08	239242896	193352656	234225408	239242896	High	High	High
Low	Master Protein	P49795	Regulator of G-protein signaling 19 [OS=Homo sapiens]	0.063	1.099	4	1	1	1	217	24.6	5.62	0	0	100	42.68	96.5	59.2	144.3	5.18264e+06	3.17772e+06	7.74988e+06	4.03529e+06	2.00837e+06	7.74988e+06	High	Peak Found	Peak Found
Low	Master Protein	P46937	Transcriptional coactivator YAP1 [OS=Homo sapiens]	0.064	1.089	2	1	1	1	504	54.4	5.17	0	0	100	12.02	105.2	108.6	86.3	6.16544e+07	6.3633e+07	50556376	48005196	40217180	50556376	Peak Found	Peak Found	High
Low	Master Protein	Q9UDT6	CAP-Gly domain-containing linker protein 2 [OS=Homo sapiens]	0.065	1.085	1	1	2	1	1046	115.8	6.73	0	0	100	11.04	161.7		138.3	1.91722e+06		1.63965e+06	1492782		1.63965e+06	Peak Found	High	High
Low	Master Protein	P10966	T-cell surface glycoprotein CD8 beta chain [OS=Homo sapiens]	0.069	1.047	7	1	1	1	210	23.7	10.01	0	0	100	6.72	105.6	92.5	101.9	9.31205e+06	8.16285e+06	8989317	7.25053e+06	5.15907e+06	8989317	Peak Found	High	Peak Found
Low	Master Protein	Q5TZA2	Rootletin [OS=Homo sapiens]	0.07	1.04	0	1	1	1	2017	228.3	5.49	1.66	0	100	14.64	165.5	134.5		9.81176e+06	7.97045e+06		7639616	5.03747e+06		High	Peak Found	Not Found
Low	Master Protein	O15078	Centrosomal protein of 290 kDa [OS=Homo sapiens]	0.07	1.032	0	1	1	1	2479	290.2	5.95	1.72	0												High	Not Found	Not Found
Low	Master Protein	Q96MR9	Zinc finger protein 560 [OS=Homo sapiens]	0.071	1.024	3	1	1	1	790	91.1	8.69	2.68	0												Not Found	Not Found	High
Low	Master Protein	Q8NEU8	DCC-interacting protein 13-beta [OS=Homo sapiens]	0.078	1.006	2	1	1	1	664	74.4	4.94	0	0												High	Not Found	Not Found
Low	Master Protein	Q15276	Rab GTPase-binding effector protein 1 [OS=Homo sapiens]	0.078	1.001	1	1	2	1	862	99.2	5.01	0	0	100	29.06	101	70.4	128.5	1.05873e+07	7.38177e+06	13468462	8.24348e+06	4665413	13468462	High	Peak Found	High
Low	Master Protein	Q9P270	SLAIN motif-containing protein 2 [OS=Homo sapiens]	0.078	1	2	1	1	1	581	62.5	9.45	0	0	100	56.29	151.4	108.7	39.9	2.6429e+08	1.89807e+08	69565760	205781008	119961656	69565760	High	Peak Found	Peak Found
Low	Master Protein	Q68DL7	Uncharacterized protein C18orf63 [OS=Homo sapiens]	0.078	0.998	1	1	3	1	685	77.2	9.8	3.24	0	100	41.44	71.6	80.8	147.6	1.6201e+07	1.82775e+07	33371446	12614361	11551685	33371446	High	High	High
Low	Master Protein	P15954	Cytochrome c oxidase subunit 7C, mitochondrial [OS=Homo sapiens]	0.082	0.985	14	1	1	1	63	7.2	10.27	0	0	100	15.37	133.7		166.3	3.13273e+06		3.89684e+06	2.4392e+06		3.89684e+06	Peak Found	Not Found	High
Low	Master Protein	O75037	Kinesin-like protein KIF21B [OS=Homo sapiens]	0.084	0.97	1	1	3	1	1637	182.5	7.08	3.82	0	100	34.22	72.4	138.3	89.3	1.04905e+07	2.00366e+07	12937033	8168061	12663488	12937033	High	High	High
Low	Master Protein	Q5VY43	Platelet endothelial aggregation receptor 1 [OS=Homo sapiens]	0.086	0.955	2	1	3	1	1037	110.6	6.81	0	0	100	25.3	71	111.7	117.3	6.20562e+06	9.76857e+06	1.026e+07	4.83181e+06	6.17391e+06	1.026e+07	Peak Found	High	High
Low	Master Protein	Q5W0B1	ORC ubiquitin ligase 1 [OS=Homo sapiens]	0.087	0.938	1	1	1	1	726	81.1	5.72	0	0	100	30.86	76.3	88.8	134.9	8.75423e+06	1.01865e+07	15474993	6816201	6.43802e+06	15474993	Peak Found	High	Peak Found
Low	Master Protein	Q5SWL8	PRAME family member 19 [OS=Homo sapiens]	0.087	0.935	1	1	1	1	479	55.2	7.71	0	0	100	20.13	89	123.2	87.7	7.88234e+06	1.09077e+07	7764762	6137335	6893863	7764762	High	Peak Found	Peak Found
Low	Master Protein	Q53GD3	Choline transporter-like protein 4 [OS=Homo sapiens]	0.087	0.933	5	1	1	1	710	79.2	8.59	0	0												Not Found	Not Found	High
Low	Master Protein	Q68D51	DENN domain-containing protein 2C [OS=Homo sapiens]	0.088	0.929	1	1	3	1	928	106.8	8.48	0	0	100	13.51	104.5	84.8	110.7	1.96463e+08	1.59485e+08	208165168	152969648	100797360	208165168	High	High	High
Low	Master Protein	P0C7P4	Putative cytochrome b-c1 complex subunit Rieske-like protein 1 [OS=Homo sapiens]	0.089	0.927	3	1	1	1	283	30.8	8.87	1.82	0	100	31.53	130.9	67.9	101.1	6.1973e+06	3.21445e+06	4.78696e+06	4.82533e+06	2.03159e+06	4.78696e+06	Peak Found	Peak Found	High
Low	Master Protein	P52943	Cysteine-rich protein 2 [OS=Homo sapiens]	0.089	0.918	3	1	1	1	208	22.5	8.72	0	0	100	54.23	140	38.3	121.7	6.90961e+06	1.88932e+06	6005964	5379946	1.19408e+06	6005964	High	Peak Found	Peak Found
Low	Master Protein	Q9Y3P8	Signaling threshold-regulating transmembrane adapter 1 [OS=Homo sapiens]	0.09	0.909	5	1	1	1	196	21.1	6.3	1.67	0	100				300			2.97076e+06			2.97076e+06	Not Found	Not Found	High
Low	Master Protein	Q5H9R7-2	Isoform 2 of Serine/threonine-protein phosphatase 6 regulatory subunit 3 [OS=Homo sapiens]	0.09	0.907	3	1	1	1	867	96.9	4.61	0	0												High	Not Found	Not Found
Low	Master Protein	Q96G01	Protein bicaudal D homolog 1 [OS=Homo sapiens]	0.09	0.907	1	1	1	1	975	110.7	5.81	1.87	0	100	28.3	83.8	83.5	132.7	2.14888e+07	2.14133e+07	34021016	16731541	13533580	34021016	Peak Found	High	Peak Found

## Sheet: S3
Protein FDR Confidence: Combined	Master	Accession	Description	Exp. q-value: Combined	Sum PEP Score	Coverage [%]	# Peptides	# PSMs	# Unique Peptides	# AAs	MW [kDa]	calc. pI	Score Sequest HT: Sequest HT	# Razor Peptides	Abundances (Grouped): t1c3	Abundances (Grouped) CV [%]: t1c3	Abundances (Scaled): F7: Sample, t1c3	Abundances (Scaled): F8: Sample, t1c3	Abundances (Scaled): F9: Sample, t1c3	Abundances (Normalized): F7: Sample, t1c3	Abundances (Normalized): F8: Sample, t1c3	Abundances (Normalized): F9: Sample, t1c3	Abundance: F7: Sample, t1c3	Abundance: F8: Sample, t1c3	Abundance: F9: Sample, t1c3	Found in Sample: [S7] F7: Sample, t1c3	Found in Sample: [S8] F8: Sample, t1c3	Found in Sample: [S9] F9: Sample, t1c3
High	Master Protein	P04114	Apolipoprotein B-100 [OS=Homo sapiens]	0	5808.44	66	380	1823	380	4563	515.3	7.05	6894.11	0	100	37.03	64.1	97.9	138	3.68387e+10	5.62684e+10	7.93608e+10	3.68387e+10	5.21198e+10	7.53073e+10	High	High	High
High	Master Protein	P35579	Myosin-9 [OS=Homo sapiens]	0	4037.59	78	250	1256	233	1960	226.4	5.6	4863.65	19	100	2.84	102.4	96.8	100.8	4.17468e+10	3.94982e+10	4.11117e+10	4.17468e+10	3.6586e+10	3.90118e+10	High	High	High
High	Master Protein	P02768	Albumin [OS=Homo sapiens]	0	3512.83	96	132	3438	132	609	69.3	6.28	12555.9	0	100	7.62	94.4	108.7	96.9	7.29424e+11	8.39616e+11	7.48751e+11	7.29424e+11	7.77712e+11	7.10507e+11	High	High	High
High	Master Protein	P21333	Filamin-A [OS=Homo sapiens]	0	2628.94	64	184	680	184	2647	280.6	6.06	2616.1	0	100	21.6	124.1	93.4	82.5	2.03988e+10	1.53467e+10	1.35549e+10	2.03988e+10	1.42152e+10	1.28626e+10	High	High	High
High	Master Protein	Q9Y490	Talin-1 [OS=Homo sapiens]	0	2350.82	79	174	711	153	2541	269.6	6.07	2608.7	24	100	7.45	108.6	96.3	95.1	2.06977e+10	1.83612e+10	1.81331e+10	2.06977e+10	1.70074e+10	1.72069e+10	High	High	High
High	Master Protein	P01024	Complement C3 [OS=Homo sapiens]	0	2307.74	74	153	791	153	1663	187	6.4	2869.53	0	100	14.54	103.6	112.4	84	3.21377e+10	3.48845e+10	2.60648e+10	3.21377e+10	3.23124e+10	2.47335e+10	High	High	High
High	Master Protein	P02549	Spectrin alpha chain, erythrocytic 1 [OS=Homo sapiens]	0	1844.09	70	180	469	180	2419	279.8	5.05	1679.43	0	100	41.15	142	59.8	98.2	6.94515e+09	2.92374e+09	4.80042e+09	6.94515e+09	2.70817e+09	4.55523e+09	High	High	High
High	Master Protein	P02787	Serotransferrin [OS=Homo sapiens]	0	1669.16	93	82	559	82	698	77	7.12	2035.32	0	100	11.92	91	113.5	95.5	2.20719e+10	2.75357e+10	2.31636e+10	2.20719e+10	2.55055e+10	2.19805e+10	High	High	High
High	Master Protein	P02675	Fibrinogen beta chain [OS=Homo sapiens]	0	1556.88	82	68	492	68	491	55.9	8.27	1900.76	0	100	20.73	123.2	83.4	93.4	3.34364e+10	2.26217e+10	2.53467e+10	3.34364e+10	2.09538e+10	2.40521e+10	High	High	High
High	Master Protein	P07996	Thrombospondin-1 [OS=Homo sapiens]	0	1369.68	61	88	433	88	1170	129.3	4.94	1361.29	0	100	12.89	114.7	90.5	94.9	8.25436e+09	6.51225e+09	6.82801e+09	8.25436e+09	6.03211e+09	6.47925e+09	High	High	High
High	Master Protein	P11277	Spectrin beta chain, erythrocytic [OS=Homo sapiens]	0	1357.51	61	134	329	126	2137	246.3	5.27	1103.31	8	100	38.18	139.8	63.7	96.5	5.15466e+09	2.34876e+09	3.55561e+09	5.15466e+09	2.17559e+09	3.374e+09	High	High	High
High	Master Protein	P02671	Fibrinogen alpha chain [OS=Homo sapiens]	0	1304.01	54	82	647	82	866	94.9	6.01	2064.79	0	100	5.04	94.5	104.3	101.2	4.2123e+10	4.65186e+10	4.51234e+10	4.2123e+10	4.30888e+10	4.28186e+10	High	High	High
High	Master Protein	P02679	Fibrinogen gamma chain [OS=Homo sapiens]	0	1300.69	86	57	447	57	453	51.5	5.62	1871.16	0	100	21.38	123.4	81.5	95	2.05341e+10	1.35665e+10	1.58121e+10	2.05341e+10	12566218245	1.50045e+10	High	High	High
High	Master Protein	P08519	Apolipoprotein(a) [OS=Homo sapiens]	0	1298.94	54	69	427	69	2040	226.4	6.07	1529.25	0	100	46.81	47.2	116.5	136.4	6.19305e+09	1.52859e+10	1.78992e+10	6.19305e+09	1.41589e+10	1.69849e+10	High	High	High
High	Master Protein	P60709	Actin, cytoplasmic 1 [OS=Homo sapiens]	0	1093.79	89	44	517	3	375	41.7	5.48	1848.22	65	100	12.78	112.6	87	100.4	4.25268e+10	3.28737e+10	3.79224e+10	4.25268e+10	3.04499e+10	3.59854e+10	High	High	High
High	Master Protein	P16157	Ankyrin-1 [OS=Homo sapiens]	0	1082.03	57	81	244	2	1881	206.1	6.01	967.68	80	100	44.84	148.4	59.9	91.7	4.1608e+09	1.67863e+09	2.57242e+09	4.1608e+09	1.55486e+09	2.44103e+09	High	High	High
High	Master Protein	P06396	Gelsolin [OS=Homo sapiens]	0	1054.58	77	69	291	2	782	85.6	6.28	1116.25	74	100	23.61	124.8	77.9	97.3	9.20735e+09	5.74176e+09	7.1756e+09	9.20735e+09	5.31842e+09	6.80909e+09	High	High	High
High	Master Protein	P63261	Actin, cytoplasmic 2 [OS=Homo sapiens]	0	1053	89	42	495	1	375	41.8	5.48	1752.09	0	100	10.47	91.4	97	111.6	311499711	3.30757e+08	3.80681e+08	311499711	306370813	361236878	High	High	High
High	Master Protein	P16157-15	Isoform Er14 of Ankyrin-1 [OS=Homo sapiens]	0	1018.54	58	80	231	1	1821	200.1	6.92	902.39	0	100	16.67	102	82.4	115.6	8751080	7.06909e+06	9.91356e+06	8751080	6.54789e+06	9407206	High	High	High
High	Master Protein	P06396-2	Isoform 2 of Gelsolin [OS=Homo sapiens]	0	1011.27	79	68	278	1	731	80.6	5.85	1065.91	0	100	4.24	96.2	99.2	104.6	30390046	3.13566e+07	3.3036e+07	30390046	29044736	31348654	High	High	High
High	Master Protein	P01871-1	Isoform 1 of Immunoglobulin heavy constant mu [OS=Homo sapiens]	0	957.743	76	50	537	17	453	49.4	6.77	1784.41	36	100	27.29	128.9	74.7	96.4	9.23344e+10	5.3504e+10	6.9025e+10	9.23344e+10	4.95592e+10	65499445084	High	High	High
High	Master Protein	P01042	Kininogen-1 [OS=Homo sapiens]	0	912.332	63	53	359	16	644	71.9	6.81	1424.62	48	100	11.71	104.3	86.7	108.9	1.70502e+10	1.41748e+10	1.77997e+10	1.70502e+10	1.31297e+10	1.68905e+10	High	High	High
High	Master Protein	P02774	Vitamin D-binding protein [OS=Homo sapiens]	0	908.132	80	52	372	52	474	52.9	5.45	1348.32	0	100	18.16	79.8	105.3	114.9	1.70149e+10	2.24574e+10	2.45077e+10	1.70149e+10	2.08016e+10	2.32559e+10	High	High	High
High	Master Protein	P05106	Integrin beta-3 [OS=Homo sapiens]	0	893.107	60	61	290	61	788	87	5.24	1041.07	0	100	7.53	92.8	99.4	107.8	7.31745e+09	7.83944e+09	8.50297e+09	7.31745e+09	7.26144e+09	8.06866e+09	High	High	High
High	Master Protein	P0C0L5	Complement C4-B [OS=Homo sapiens]	0	837.061	49	75	272	5	1744	192.6	7.27	879.47	76	100	7.55	95.8	108.7	95.5	7.61106e+09	8.63688e+09	7.58553e+09	7.61106e+09	8.00008e+09	7.19808e+09	High	High	High
High	Master Protein	P0C0L4	Complement C4-A [OS=Homo sapiens]	0	824.895	48	73	268	3	1744	192.7	7.08	849.92	0	100	56.61	162.9	53.1	84	70546368	2.29901e+07	3.63983e+07	70546368	21295028	34539144	High	High	High
High	Master Protein	P04275	von Willebrand factor [OS=Homo sapiens]	0	812	36	80	202	80	2813	309.1	5.48	656.78	0	100	13.26	114.7	88.9	96.4	1.88265e+09	1.45985e+09	1.58177e+09	1.88265e+09	1.35221e+09	1.50098e+09	High	High	High
High	Master Protein	P02647	Apolipoprotein A-I [OS=Homo sapiens]	0	802.714	87	56	592	56	267	30.8	5.76	1709.43	0	100	5.13	99.1	95.4	105.5	110537127507	1.06393e+11	1.17703e+11	110537127507	9.8549e+10	1.11691e+11	High	High	High
High	Master Protein	Q14624	Inter-alpha-trypsin inhibitor heavy chain H4 [OS=Homo sapiens]	0	769.292	57	54	215	6	930	103.3	6.98	769.19	60	100	9.5	109.5	90.5	100	6.01989e+09	4.9755e+09	5.49739e+09	6.01989e+09	4.60866e+09	5216598887	High	High	High
High	Master Protein	P01042-2	Isoform LMW of Kininogen-1 [OS=Homo sapiens]	0	755.79	77	44	241	7	427	47.9	6.65	876.58	0	100	8.21	99.7	108.3	91.9	4.95234e+08	5.38102e+08	4.56609e+08	4.95234e+08	4.98428e+08	4.33287e+08	High	High	High
High	Master Protein	P02649	Apolipoprotein E [OS=Homo sapiens]	0	745.285	89	58	281	58	317	36.1	5.73	853.77	0	100	14.49	85	101.1	113.9	12545427784	1.49249e+10	1.68148e+10	12545427784	1.38245e+10	15955941853	High	High	High
High	Master Protein	P00738	Haptoglobin [OS=Homo sapiens]	0	727.432	75	40	317	22	406	45.2	6.58	1103.16	21	100	4.59	94.9	103.9	101.2	2.56965e+10	2.81182e+10	2.74007e+10	2.56965e+10	2.60451e+10	2.60012e+10	High	High	High
High	Master Protein	Q14624-2	Isoform 2 of Inter-alpha-trypsin inhibitor heavy chain H4 [OS=Homo sapiens]	0	718.741	54	49	191	1	914	101.2	6.65	706.94	0	100	11.82	86.6	104.6	108.8	3.02936e+06	3.66027e+06	3.80863e+06	3.02936e+06	3.3904e+06	3.6141e+06	High	High	Peak Found
High	Master Protein	P35527	Keratin, type I cytoskeletal 9 [OS=Homo sapiens]	0	717.898	80	51	184	50	623	62	5.24	725.07	1	100	60.92	137.4	132.9	29.7	4499233108	4.3518e+09	9.72818e+08	4499233108	4.03095e+09	923128919	High	High	High
High	Master Protein	P08603	Complement factor H [OS=Homo sapiens]	0	680.59	60	60	198	53	1231	139	6.61	665.13	6	100	6.88	100	93.1	106.9	2.1622e+09	2.01331e+09	2.31085e+09	2.1622e+09	1.86487e+09	2.19281e+09	High	High	High
High	Master Protein	P04264	Keratin, type II cytoskeletal 1 [OS=Homo sapiens]	0	674.191	69	58	163	52	644	66	8.12	576.49	6	100	70.81	167.3	106.5	26.1	5.63377e+09	3.5873e+09	8.80344e+08	5.63377e+09	3322807096	8.35378e+08	High	High	High
High	Master Protein	P12259	Coagulation factor V [OS=Homo sapiens]	0	618.399	33	64	183	64	2224	251.5	6.05	552.57	0	100	17.82	119.6	84.8	95.6	3.09555e+09	2.19457e+09	2.47445e+09	3.09555e+09	2.03277e+09	2.34806e+09	High	High	High
High	Master Protein	P01023	Alpha-2-macroglobulin [OS=Homo sapiens]	0	618.213	49	61	182	61	1474	163.2	6.46	639.78	0	100	22.47	125.7	84	90.3	2.64166e+09	1.76596e+09	1.8976e+09	2.64166e+09	1.63576e+09	1.80067e+09	High	High	High
High	Master Protein	P0DOX6	Immunoglobulin mu heavy chain [OS=Homo sapiens]	0	614.028	54	39	381	6	576	63.4	7.87	1090.91	0	100	37.1	140.9	68.6	90.5	1.14664e+09	5.57836e+08	7.36581e+08	1.14664e+09	5.16707e+08	698958643	High	High	High
High	Master Protein	Q14766	Latent-transforming growth factor beta-binding protein 1 [OS=Homo sapiens]	0	605.994	41	55	162	55	1721	186.7	5.96	554.08	0	100	7.79	92.1	100.3	107.6	1.14724e+09	1.24961e+09	1.34128e+09	1.14724e+09	1.15748e+09	1272771387	High	High	High
High	Master Protein	P06727	Apolipoprotein A-IV [OS=Homo sapiens]	0	580.328	85	50	203	50	396	45.3	5.38	680.69	0	100	8.64	90.2	103.2	106.6	5.09723e+09	5.83085e+09	6.02163e+09	5.09723e+09	5.40095e+09	5.71407e+09	High	High	High
High	Master Protein	P00747	Plasminogen [OS=Homo sapiens]	0	578.865	74	54	153	54	810	90.5	7.24	501.46	0	100	25.98	129.8	82.1	88.1	1466419157	9.27432e+08	9.95364e+08	1466419157	8.59053e+08	9.44523e+08	High	High	High
High	Master Protein	P08514	Integrin alpha-IIb [OS=Homo sapiens]	0	573.304	47	46	162	46	1039	113.3	5.38	587.89	0	100	33.72	136.9	70.8	92.3	5710494385	2.95209e+09	3.85242e+09	5710494385	2.73443e+09	3.65565e+09	High	High	High
High	Master Protein	O75636	Ficolin-3 [OS=Homo sapiens]	0	556.35	65	29	268	5	299	32.9	6.67	976.01	28	100	23.15	126.7	87	86.3	27567892028	1.89225e+10	1.87719e+10	27567892028	1.75274e+10	1.78131e+10	High	High	High
High	Master Protein	P01009	Alpha-1-antitrypsin [OS=Homo sapiens]	0	549.051	68	35	193	35	418	46.7	5.59	662.01	0	100	12.16	108.4	105.6	86.1	6.41212e+09	6.24639e+09	5.09162e+09	6.41212e+09	5785843056	4.83155e+09	High	High	High
High	Master Protein	P68133	Actin, alpha skeletal muscle [OS=Homo sapiens]	0	542.628	48	28	333	5	377	42	5.39	940.08	0	100	7.1	104.4	91.8	103.8	3.68872e+09	3.24314e+09	3.66487e+09	3.68872e+09	3.00402e+09	3.47768e+09	High	High	High
High	Master Protein	P02749	Beta-2-glycoprotein 1 [OS=Homo sapiens]	0	531.222	75	29	180	29	345	38.3	7.97	717.68	0	100	14.48	90.3	93	116.6	6635974955	6.83221e+09	8.56861e+09	6635974955	6.32848e+09	8.13095e+09	High	High	High
High	Master Protein	P04003	C4b-binding protein alpha chain [OS=Homo sapiens]	0	527.722	68	39	128	39	597	67	7.3	486.35	0	100	40.95	120.2	52.9	126.9	2.00185e+09	8.80621e+08	2.11371e+09	2.00185e+09	8.15693e+08	2005750414	High	High	High
High	Master Protein	P01834	Immunoglobulin kappa constant [OS=Homo sapiens]	0	514.644	100	14	245	2	107	11.8	6.52	1006.59	0	100	22.91	126.4	87.5	86.1	3763666692	2.60393e+09	2.56227e+09	3763666692	2411945883	2431398170	High	High	High
High	Master Protein	P00739	Haptoglobin-related protein [OS=Homo sapiens]	0	503.145	79	31	188	13	348	39	7.09	639.52	0	100	13.94	112.4	84.9	102.7	2.35655e+09	1.78039e+09	2.15424e+09	2.35655e+09	1.64912e+09	2044206914	High	High	High
High	Master Protein	P0DOX7	Immunoglobulin kappa light chain [OS=Homo sapiens]	0	501.361	66	16	213	3	214	23.4	7.17	887.65	23	100	7.45	107.3	100.2	92.5	8.16171e+09	7.61757e+09	7.02985e+09	8.16171e+09	7.05593e+09	6.67079e+09	High	High	High
High	Master Protein	Q13201	Multimerin-1 [OS=Homo sapiens]	0	494.047	39	49	149	49	1228	138	7.93	486.02	0	100	16.15	117.7	86	96.4	2.05176e+09	1.4995e+09	1.68041e+09	2.05176e+09	1388939830	1.59458e+09	High	High	High
High	Master Protein	P00736	Complement C1r subcomponent [OS=Homo sapiens]	0	490.926	57	38	115	36	705	80.1	6.21	431.04	2	100	19.68	82.9	95.5	121.5	1.08856e+09	1.25418e+09	1.59511e+09	1.08856e+09	1161706550	1.51363e+09	High	High	High
High	Master Protein	P67936	Tropomyosin alpha-4 chain [OS=Homo sapiens]	0	475.352	93	42	185	11	248	28.5	4.69	554.81	19	100	10.71	92.8	94.8	112.3	3.29571e+09	3.36626e+09	3.98692e+09	3.29571e+09	3.11807e+09	3.78328e+09	High	High	High
High	Master Protein	P01876-1	Isoform 1 of Immunoglobulin heavy constant alpha 1 [OS=Homo sapiens]	0	471.754	66	24	213	14	353	37.6	6.51	923.06	10	100	6.13	96	97	107.1	22187784909	2.24264e+10	2.47542e+10	22187784909	2.07729e+10	23489846127	High	High	High
[truncated: 854 more rows]

## Sheet: S4
Protein FDR Confidence: Combined	Master	Accession	Description	Exp. q-value: Combined	Sum PEP Score	Coverage [%]	# Peptides	# PSMs	# Unique Peptides	# AAs	MW [kDa]	calc. pI	Score Sequest HT: Sequest HT	# Razor Peptides	Abundances (Grouped): t2c1	Abundances (Grouped) CV [%]: t2c1	Abundances (Scaled): F10: Sample, t2c1	Abundances (Scaled): F11: Sample, t2c1	Abundances (Scaled): F12: Sample, t2c1	Abundances (Normalized): F10: Sample, t2c1	Abundances (Normalized): F11: Sample, t2c1	Abundances (Normalized): F12: Sample, t2c1	Abundance: F10: Sample, t2c1	Abundance: F11: Sample, t2c1	Abundance: F12: Sample, t2c1	Found in Sample: [S10] F10: Sample, t2c1	Found in Sample: [S11] F11: Sample, t2c1	Found in Sample: [S12] F12: Sample, t2c1
[truncated: 795 more rows]

[truncated: 11 more sheets: S5, S6, S7, S8, S9, S10, S11, S12, S13, S14, S15]
